# Supplementary material for: Isolation and Comparative Transcriptome Analysis of Human Fetal and iPSC-Derived Cone Photoreceptor Cells
Source: Stem Cell Reports. 2017 Nov 16;9(6):1898–915. doi: 10.1016/j.stemcr.2017.10.018 (PMC5785701; doi:10.1016/j.stemcr.2017.10.018)
Supplement: Document S2. Tables S1–S5 [file mmc2.xlsx]

## Sheet: Table S1
Supplementary Table 1. Significantly upregulated genes in human foetal GFP+ samples (related to Figure 2)
Significantly upregulated genes in late human foetal GFP+ samples vs GFP- samples											Normalised fragments
								GFP+ samples				GFP- samples
Gene ID	Associated Gene Name	Base mean	log2 (FC)	StdErr	Wald-Stats	p-value	p-adj	17wk GFP+	19wk GFP+ (1)	19wk GFP+ (2)	20wk GFP+	17wk GFP-	19wk GFP- (1)	19wk GFP- (2)	20wk GFP-
ENSG00000269736	CTD-2521M24.11	54.5452	4.78153	0.846833	5.64636	1.6388e-08	7.5045e-07	205.339	12.5083	130.096	78.8158	3.0057	0	0	6.59725
ENSG00000273056	RP11-77E14.2	9.72736	4.5532	1.10764	4.11072	3.94433e-05	0.000687908	19.5261	1.92436	43.0942	13.2742	0	0	0	0
ENSG00000103449	SALL1	331.195	4.54476	0.538203	8.44433	3.05793e-17	7.88886e-15	972.526	236.696	756.181	592.363	32.5618	22.3142	3.92858	32.9862
ENSG00000260042	CTD-2034I21.1	83.552	4.40765	0.862878	5.10808	3.25443e-07	1.06129e-05	348.32	6.73524	151.236	144.357	9.01711	0.892569	7.85715	0
ENSG00000180720	CHRM4	77.9659	4.3919	0.669626	6.55873	5.42666e-11	4.46047e-09	224.235	108.726	94.3194	177.543	14.0266	2.67771	0	2.19908
ENSG00000138472	GUCA1C	2218.23	4.3285	0.688006	6.29136	3.14699e-10	2.14094e-08	6680.44	773.591	5162.36	4482.54	402.263	22.3142	90.3573	131.945
ENSG00000063515	GSC2	14.9792	4.3183	1.04106	4.148	3.35392e-05	0.000597742	58.5783	1.92436	26.0191	31.5263	0	1.78514	0	0
ENSG00000147127	RAB41	276.133	4.28469	0.629121	6.81059	9.71971e-12	9.55686e-10	1352.34	123.159	282.958	364.212	33.5637	16.0662	23.5715	13.1945
ENSG00000076344	RGS11	239.083	4.21553	0.803448	5.2468	1.54766e-07	5.55453e-06	1072.68	163.57	355.324	253.87	28.0532	1.78514	0	37.3844
ENSG00000170289	CNGB3	556.736	4.21031	0.645087	6.52673	6.72225e-11	5.40602e-09	2364.55	124.121	1079.79	700.216	47.5903	19.6365	43.2144	74.7688
ENSG00000101670	LIPG	407.233	4.20861	0.44942	9.36453	7.63923e-21	3.01587e-18	769.076	361.779	883.838	1087.66	29.5561	25.8845	27.5	72.5697
ENSG00000139540	SLC39A5	410.578	4.1806	0.618188	6.76266	1.35481e-11	1.2744e-09	1546.97	214.566	735.854	647.119	69.6321	8.03312	29.4643	32.9862
ENSG00000112599	GUCA1B	812.406	4.08973	0.728656	5.6127	1.99192e-08	8.91779e-07	1593.58	186.662	2499.46	1949.65	184.851	18.7439	15.7143	50.5789
ENSG00000095932	C19orf77	53.9878	4.06214	0.784261	5.17957	2.22395e-07	7.63467e-06	155.579	19.2436	164.246	76.3268	9.01711	0.892569	0	6.59725
ENSG00000110881	ASIC1	328.649	4.05949	0.422541	9.60733	7.44523e-22	3.3447e-19	890.642	408.925	640.721	555.859	60.114	23.2068	25.5358	24.1899
ENSG00000171246	NPTX1	1593.26	4.05782	0.398301	10.1878	2.24734e-24	1.58262e-21	4765	2596.92	2120.56	2594.28	278.027	102.645	123.75	164.931
ENSG00000082126	MPP4	5853.41	3.99769	0.550821	7.25769	3.93755e-13	5.05404e-11	21360.9	4272.07	11172.8	7628.54	1234.34	244.564	355.536	558.567
ENSG00000119698	PPP4R4	1367.71	3.96403	0.507104	7.817	5.40957e-15	9.72082e-13	3015.21	1194.06	2427.91	3719.27	250.475	45.521	192.5	96.7596
ENSG00000187783	TMEM72	25.7444	3.95252	0.845535	4.67458	2.94554e-06	7.35143e-05	115.267	7.69742	40.6549	34.8449	3.50665	1.78514	0	2.19908
ENSG00000101098	RIMS4	63.3393	3.92147	0.644868	6.08105	1.19402e-09	7.28602e-08	82.5135	61.5794	217.91	121.127	12.5238	4.46284	0	6.59725
ENSG00000147380	OPN1MW	225.006	3.90859	1.02617	3.80892	0.000139574	0.0020015	1145.74	21.1679	136.601	443.857	37.5713	0.892569	9.82144	4.39816
ENSG00000228914	OR1H1P	8.47025	3.87411	1.06566	3.63543	0.00027752	0.00356035	42.2016	7.69742	4.87859	10.7853	0	0	0	2.19908
ENSG00000182674	KCNB2	299.583	3.78485	0.581233	6.51176	7.42735e-11	5.88228e-09	523.425	392.568	558.599	785.669	80.1521	15.1737	5.89287	35.1853
ENSG00000236262	SHANK2-AS2	80.8505	3.76167	0.76298	4.93023	8.21331e-07	2.38049e-05	312.418	39.4493	152.862	111.172	22.0418	4.46284	0	4.39816
ENSG00000137877	SPTBN5	390.339	3.73142	0.408912	9.12525	7.15739e-20	2.45386e-17	1270.46	592.701	511.439	540.925	47.5903	31.2399	66.7858	61.5743
ENSG00000048545	GUCA1A	7245.87	3.67265	0.512991	7.15927	8.1105e-13	9.87511e-11	16210.4	7040.25	12958.3	17981.6	2011.82	307.936	858.394	598.15
ENSG00000092200	RPGRIP1	1186.11	3.66066	0.412439	8.87564	6.9535e-19	2.13153e-16	3665.87	1168.08	2309.2	1694.12	182.847	96.3974	141.429	230.904
ENSG00000114757	PEX5L	1177.38	3.6546	0.385179	9.48804	2.35414e-21	9.5843e-19	3144.33	1043	2466.13	2114.75	228.934	142.811	111.964	167.13
ENSG00000259221	CTD-2050N2.1	122.119	3.63509	0.827975	4.39034	1.13172e-05	0.000236851	452.879	32.714	119.525	318.582	4.50855	0.892569	41.2501	6.59725
ENSG00000185615	PDIA2	12.028	3.60737	0.935343	3.85673	0.000114912	0.0017051	49.7601	7.69742	13.8227	20.741	2.0038	0	0	2.19908
ENSG00000120500	ARR3	5222.88	3.59746	0.732548	4.91088	9.06683e-07	2.5961e-05	20392.2	3140.55	5646.15	10110	1837.99	207.968	76.6073	371.645
ENSG00000259514	RP11-685G9.2	18.0875	3.58119	0.726999	4.92599	8.39331e-07	2.42188e-05	46.6107	35.6006	30.0846	25.7188	4.0076	2.67771	0	0
ENSG00000230831	AC007349.7	97.2499	3.57674	0.800203	4.46979	7.8298e-06	0.000172454	346.431	31.7519	237.425	119.468	27.0513	2.67771	0	13.1945
ENSG00000095464	PDE6C	944.727	3.55363	0.55465	6.40697	1.48437e-10	1.09565e-08	2733.65	737.99	2119.75	1443.57	200.38	48.1987	225.893	48.3798
ENSG00000255147	RP11-655M14.4	45.8533	3.54349	0.921368	3.8459	0.00012011	0.00176414	241.242	10.584	4.87859	91.2604	5.0095	0.892569	1.96429	10.9954
ENSG00000167612	ANKRD33	582.874	3.54105	0.760402	4.65682	3.21135e-06	7.93128e-05	2170.55	524.387	843.996	841.255	125.739	33.9176	0	123.149
ENSG00000273172	AC108004.2	47.9342	3.51677	0.764053	4.60278	4.16893e-06	9.96564e-05	161.248	73.1255	65.861	62.223	17.0323	1.78514	0	2.19908
ENSG00000198336	MYL4	354.284	3.50026	0.658674	5.3141	1.07189e-07	4.0128e-06	1358.64	117.386	460.214	706.853	77.6473	15.1737	78.5715	19.7917
ENSG00000171722	C1orf111	18.4492	3.4966	0.940628	3.71731	0.000201358	0.00271563	81.8836	9.62178	20.3275	27.3781	0	1.78514	0	6.59725
ENSG00000147613	PSKH2	44.2034	3.48793	0.713777	4.88658	1.02602e-06	2.89957e-05	168.176	76.012	25.206	60.5637	6.0114	4.46284	0	13.1945
ENSG00000223572	CKMT1A	76.4599	3.48776	0.670226	5.20385	1.952e-07	6.79964e-06	177.625	72.1633	233.359	87.9418	18.5352	4.46284	0	17.5927
ENSG00000183423	LRIT3	457.827	3.46631	0.410712	8.43976	3.17991e-17	8.1231e-15	1051.26	583.08	716.34	1028.75	115.72	33.9176	78.5715	54.9771
ENSG00000140090	SLC24A4	333.392	3.46322	0.542782	6.38049	1.76527e-10	1.28122e-08	920.876	339.649	494.364	710.172	27.5523	16.9588	43.2144	114.352
ENSG00000131650	KREMEN2	88.0875	3.46061	0.46017	7.52028	5.46572e-14	8.27993e-12	237.463	112.575	147.171	156.802	21.5409	12.496	7.85715	8.79633
ENSG00000227987	AC092675.4	17.1306	3.44854	0.827309	4.16838	3.06767e-05	0.000554905	53.5393	26.941	21.9537	28.2077	5.51045	0.892569	0	0
ENSG00000184599	FAM19A3	346.905	3.43696	0.58752	5.84995	4.91722e-09	2.54718e-07	650.03	359.854	972.466	591.533	108.706	38.3805	5.89287	48.3798
ENSG00000156564	LRFN2	289.565	3.43648	0.523239	6.56771	5.10943e-11	4.22639e-09	762.148	397.379	413.054	569.133	76.1445	14.2811	66.7858	17.5927
ENSG00000127472	PLA2G5	262.372	3.43462	0.722577	4.75329	2.00129e-06	5.22502e-05	908.278	24.0544	514.691	508.569	34.0646	8.92569	43.2144	57.1761
ENSG00000105289	TJP3	558.832	3.42238	0.58758	5.82454	5.72689e-09	2.90877e-07	1041.18	1195.02	830.986	1073.55	178.338	53.5541	7.85715	90.1624
ENSG00000258393	RP11-907D1.2	24.7662	3.41643	0.980895	3.48297	0.000495877	0.00569439	67.3965	3.84871	9.75718	107.024	3.50665	0	0	6.59725
ENSG00000151062	CACNA2D4	1231.93	3.41423	0.508474	6.71466	1.88511e-11	1.71743e-09	4338.57	1085.34	1788.82	1875.82	259.993	60.6947	259.286	186.922
ENSG00000164620	RELL2	121.196	3.40634	0.553867	6.1501	7.74337e-10	4.86171e-08	401.23	90.4447	239.051	165.928	28.5542	14.2811	5.89287	24.1899
ENSG00000113657	DPYSL3	1997.23	3.40118	0.526773	6.45663	1.07057e-10	8.10895e-09	5107.02	1456.74	4854.2	3319.39	634.203	130.315	157.143	318.867
ENSG00000228828	RP11-162G10.1	8.58946	3.3983	1.00161	3.39285	0.000691689	0.00742896	10.7079	11.5461	12.1965	29.867	0	0	0	4.39816
ENSG00000231292	IGKV1OR2-108	16.6423	3.39254	0.750634	4.51957	6.19666e-06	0.000141137	49.1302	25.0166	20.3275	29.867	3.50665	0.892569	0	4.39816
ENSG00000173811	CCDC13-AS1	16.2871	3.3779	0.791934	4.26538	1.99565e-05	0.000386607	52.9094	26.941	26.0191	14.9335	2.0038	0.892569	0	6.59725
ENSG00000139053	PDE6H	10653.5	3.36147	0.476377	7.05631	1.70979e-12	1.9438e-10	22430.4	12080.1	19772.9	23995.7	3529.7	587.31	1439.82	1392.02
ENSG00000151090	THRB	2689.64	3.34297	0.314229	10.6387	1.96961e-26	1.76966e-23	5505.73	4657.9	4333.81	5162.02	736.397	430.218	308.393	382.64
ENSG00000164318	EGFLAM	3847.35	3.33799	0.418963	7.96727	1.62222e-15	3.15436e-13	7778.95	5480.56	7499.21	7423.62	1289.95	328.465	538.215	439.816
ENSG00000124140	SLC12A5	482.295	3.33035	0.427661	7.78735	6.84299e-15	1.20004e-12	1283.05	373.325	1020.44	852.87	90.1711	47.3061	74.643	116.551
ENSG00000133460	SLC2A11	673.841	3.32524	0.598468	5.55625	2.75634e-08	1.19301e-06	2254.32	447.413	1572.53	690.26	138.763	87.4717	19.6429	180.325
ENSG00000263146	RP11-849I19.1	197.476	3.30515	0.561898	5.88212	4.0505e-09	2.14077e-07	761.518	166.457	301.659	224.003	63.1197	21.4216	19.6429	21.9908
ENSG00000124249	KCNK15	54.1444	3.29481	0.830561	3.96696	7.27938e-05	0.00115162	25.8248	27.9032	229.294	121.127	14.0266	1.78514	0	13.1945
ENSG00000224614	TNK2-AS1	113.456	3.2944	0.521306	6.31951	2.624e-10	1.83734e-08	279.664	155.873	172.377	221.514	16.0304	14.2811	3.92858	43.9816
ENSG00000173706	HEG1	1707.71	3.29228	0.486488	6.76743	1.31086e-11	1.24203e-09	4250.39	1852.19	3062.13	3331	213.906	92.8271	575.537	283.682
ENSG00000256542	RP13-895J2.3	6.16617	3.2918	1.19241	2.76063	0.00576899	0.0384244	36.5327	0	7.31788	4.97784	0.50095	0	0	0
ENSG00000256943	RP13-895J2.2	23.4477	3.29132	0.854401	3.85219	0.000117065	0.0017272	114.637	6.73524	33.337	19.9114	3.50665	0.892569	1.96429	6.59725
ENSG00000242173	ARHGDIG	76.5753	3.28463	0.617443	5.31972	1.03927e-07	3.91318e-06	165.657	56.7685	182.947	158.461	18.5352	4.46284	23.5715	2.19908
ENSG00000135127	CCDC64	385.693	3.27397	0.375742	8.71335	2.9502e-18	8.54117e-16	1053.78	465.694	713.9	576.6	78.6492	58.9095	41.2501	96.7596
ENSG00000178342	KCNG2	26.2122	3.25728	0.800822	4.06743	4.75355e-05	0.000810062	100.78	12.5083	38.2156	44.8005	8.51616	2.67771	0	2.19908
ENSG00000176532	PRR15	46.5749	3.24966	0.628095	5.17384	2.29328e-07	7.81094e-06	62.3575	50.9954	151.236	75.4972	4.50855	6.24798	1.96429	19.7917
ENSG00000198948	MFAP3L	552.114	3.20706	0.322508	9.9441	2.67577e-23	1.48388e-20	1208.73	938.123	752.116	1100.93	129.746	74.0832	74.643	138.542
ENSG00000198570	RD3	3835.89	3.20067	0.463251	6.90913	4.87622e-12	5.04186e-10	9638.96	4204.72	7226	6824.62	1340.04	254.382	626.608	571.761
ENSG00000164588	HCN1	543.794	3.19749	0.588847	5.43008	5.63299e-08	2.26852e-06	1465.09	410.85	966.774	1132.46	184.851	47.3061	17.6786	125.348
ENSG00000273009	RP11-352G9.1	5.40206	3.1915	1.02668	3.10857	0.00187997	0.0165936	18.2663	5.77307	5.69169	10.7853	0.50095	0	0	2.19908
ENSG00000180875	GREM2	301.708	3.19147	0.471512	6.76858	1.30052e-11	1.23673e-09	469.886	297.313	752.929	673.667	87.6663	22.3142	37.3215	72.5697
ENSG00000253374	RP11-257P3.3	24.8216	3.17759	0.727011	4.37076	1.23817e-05	0.000256657	39.6821	13.4705	59.3562	69.6897	4.0076	3.57027	0	8.79633
ENSG00000168453	HR	447.3	3.15556	0.673594	4.68466	2.80428e-06	7.02579e-05	1318.33	178.965	898.474	876.929	89.6701	7.14055	147.322	61.5743
ENSG00000268040	PRED62	34.0021	3.14947	0.718147	4.38555	1.15693e-05	0.00024174	64.2472	51.9576	63.4217	73.0083	14.0266	5.35541	0	0
ENSG00000183638	RP1L1	388.667	3.14881	0.425294	7.40384	1.323e-13	1.86336e-11	959.928	512.841	546.402	788.158	51.5979	33.9176	102.143	114.352
ENSG00000231445	TIMM8AP1	20.4604	3.14083	0.74838	4.19684	2.70664e-05	0.00049735	70.5459	18.2814	42.2811	19.0817	4.50855	0.892569	5.89287	2.19908
ENSG00000185974	GRK1	219.806	3.13885	0.74174	4.23173	2.31897e-05	0.000439761	753.959	133.743	289.463	438.05	86.1635	8.92569	1.96429	46.1807
ENSG00000117643	MAN1C1	403.844	3.13673	0.34056	9.21051	3.2457e-20	1.17458e-17	1024.81	425.283	680.563	779.861	75.6435	63.3724	84.4644	96.7596
ENSG00000207709	MIR197	24.9436	3.13623	0.596864	5.25452	1.48415e-07	5.36352e-06	54.799	36.5627	45.5335	44.8005	6.0114	1.78514	7.85715	2.19908
ENSG00000197444	OGDHL	253.29	3.12971	0.459068	6.81755	9.26081e-12	9.17489e-10	891.272	281.918	317.921	339.323	46.5884	28.5622	56.9644	63.7734
ENSG00000225667	LINC00505	47.0937	3.12778	0.694596	4.50301	6.69966e-06	0.000151797	27.0846	221.301	60.9824	34.8449	7.0133	7.14055	11.7857	6.59725
ENSG00000188613	NANOS1	1290	3.12652	0.475472	6.57561	4.84532e-11	4.03353e-09	3129.84	1544.3	1995.34	2672.27	524.996	112.464	184.643	156.135
ENSG00000261238	AC009166.5	4.70619	3.12205	1.06076	2.94322	0.00324814	0.0250395	15.117	4.81089	13.0096	3.31856	0.50095	0.892569	0	0
ENSG00000132026	RTBDN	525.024	3.11321	0.604029	5.15408	2.54885e-07	8.62504e-06	1480.83	286.729	979.783	1071.89	194.369	17.8514	78.5715	90.1624
ENSG00000206113	RP11-503N18.1	5.07275	3.1042	1.03221	3.00734	0.00263541	0.021424	15.117	3.84871	8.13098	10.7853	0.50095	0	0	2.19908
ENSG00000198929	NOS1AP	762.932	3.09372	0.484389	6.38685	1.6934e-10	1.23594e-08	2935.21	498.408	1067.6	1008.84	137.761	111.571	157.143	186.922
ENSG00000102076	OPN1LW	42.0599	3.08815	0.820498	3.76375	0.000167384	0.0023423	108.968	24.0544	108.142	69.6897	2.0038	21.4216	0	2.19908
ENSG00000117602	RCAN3	514.605	3.08687	0.421605	7.32172	2.44811e-13	3.30507e-11	1181.64	530.16	1068.41	930.026	175.333	51.769	80.5358	98.9587
ENSG00000248383	PCDHAC1	20.2908	3.08155	0.765581	4.02511	5.6949e-05	0.000949369	18.2663	37.5249	17.0751	75.4972	4.50855	0.892569	1.96429	6.59725
ENSG00000256875	RP11-503G7.2	86.146	3.08133	0.667866	4.61369	3.95578e-06	9.52604e-05	178.884	128.932	120.339	202.432	39.0741	10.7108	0	8.79633
ENSG00000113296	THBS4	516.05	3.07995	0.382698	8.048	8.41606e-16	1.74039e-13	1398.32	417.585	847.248	1047.83	109.207	84.794	117.857	105.556
ENSG00000223486	AC092198.1	11.3378	3.07677	0.80725	3.81143	0.000138167	0.0019857	31.4937	19.2436	20.3275	13.2742	3.50665	0.892569	1.96429	0
ENSG00000228594	C1orf233	28.708	3.06916	0.79771	3.84747	0.000119346	0.00175688	63.6173	7.69742	104.077	36.5041	8.01521	5.35541	0	4.39816
ENSG00000109072	VTN	1444.78	3.05831	0.460283	6.64441	3.04425e-11	2.65288e-09	3413.29	1991.71	1658.72	3341.79	517.983	214.216	106.072	314.469
ENSG00000107295	SH3GL2	1774.54	3.05408	0.373779	8.17083	3.06265e-16	6.65004e-14	3136.14	3224.26	2689.73	3692.73	673.277	248.134	276.965	255.094
ENSG00000250994	AC005355.1	18.4451	3.04014	0.778406	3.90559	9.39955e-05	0.00143729	67.3965	12.5083	34.9632	19.9114	3.50665	2.67771	0	6.59725
ENSG00000273179	RP11-20I20.4	23.7589	3.03537	0.634906	4.78082	1.74579e-06	4.60408e-05	36.5327	53.8819	45.5335	37.3338	7.51426	2.67771	0	6.59725
ENSG00000099814	CEP170B	226.242	3.03394	0.612546	4.95299	7.30823e-07	2.16145e-05	735.063	114.499	420.372	365.041	32.5618	16.0662	102.143	24.1899
ENSG00000213889	PPM1N	33.7941	3.03381	0.710721	4.26864	1.9667e-05	0.000382134	100.78	23.0923	41.468	79.6454	5.51045	4.46284	0	15.3936
ENSG00000128567	PODXL	482.084	3.00701	0.438451	6.85826	6.97056e-12	7.03973e-10	1289.35	400.266	887.09	881.907	153.291	100.86	47.1429	96.7596
ENSG00000147724	FAM135B	701.674	3.00429	0.524329	5.72977	1.00565e-08	4.80843e-07	1583.5	780.326	1041.58	1635.22	90.672	33.9176	261.25	186.922
ENSG00000185924	RTN4RL1	333.629	2.99481	0.57317	5.22498	1.74172e-07	6.1577e-06	764.037	501.295	591.122	550.051	161.306	41.0582	11.7857	48.3798
ENSG00000158555	GDPD5	1674.95	2.9933	0.435311	6.87622	6.14613e-12	6.23126e-10	4360.62	2102.36	2805.19	2725.37	620.177	144.596	375.179	266.089
ENSG00000265962	RP11-674N23.1	14.2371	2.99022	0.831661	3.59548	0.000323797	0.00403291	35.273	4.81089	23.5799	40.6523	2.50475	2.67771	0	4.39816
ENSG00000134183	GNAT2	4823.47	2.986	0.486156	6.14206	8.14578e-10	5.10208e-08	10992.6	7418.39	7144.69	9027.31	2297.86	515.012	716.965	475.002
ENSG00000207554	MIR647	7.86444	2.98345	0.892907	3.34128	0.00083394	0.00869165	27.0846	8.6596	10.5703	11.615	1.0019	1.78514	0	2.19908
ENSG00000112706	IMPG1	2338.85	2.97553	0.613911	4.84684	1.25444e-06	3.44421e-05	6323.31	1690.55	4638.73	4201.3	1048.99	101.753	163.036	543.173
ENSG00000048342	CC2D2A	2000.52	2.96877	0.458865	6.46981	9.81254e-11	7.49782e-09	6552.58	1663.61	2604.35	3489.46	716.359	266.878	381.072	329.862
ENSG00000148600	CDHR1	3268.73	2.96868	0.408885	7.26043	3.8587e-13	4.97734e-11	7817.37	3579.3	6834.9	5106.43	1036.47	343.639	936.966	494.793
ENSG00000120055	C10orf95	24.4957	2.96439	0.732544	4.0467	5.19444e-05	0.000877732	66.7667	9.62178	57.73	42.3116	3.0057	3.57027	1.96429	10.9954
ENSG00000236938	AC003092.2	8.73351	2.95944	0.855828	3.45799	0.000544231	0.00613874	16.3767	11.5461	20.3275	14.9335	0.50095	1.78514	0	4.39816
ENSG00000143845	ETNK2	436.288	2.93567	0.463531	6.33328	2.39996e-10	1.69928e-08	768.446	501.295	1390.4	450.494	80.1521	58.017	168.929	72.5697
ENSG00000229922	RP11-240M16.1	77.1533	2.92181	0.805526	3.62721	0.0002865	0.00365218	322.496	45.2223	87.0015	106.194	25.0475	2.67771	0	28.5881
ENSG00000172350	ABCG4	736.529	2.91729	0.466851	6.24886	4.13472e-10	2.71911e-08	2065.36	795.721	1356.25	1031.24	245.967	55.3393	208.215	134.144
ENSG00000244425	RN7SL268P	82.1234	2.90994	0.759583	3.83097	0.000127637	0.00186008	291.002	34.6384	179.695	87.9418	12.5238	11.6034	0	39.5835
ENSG00000103184	SEC14L5	140.713	2.90618	0.733522	3.96195	7.43401e-05	0.00117252	384.223	42.3358	468.345	118.638	4.50855	13.3885	39.2858	54.9771
ENSG00000213158	GAPDHP36	58.3656	2.90476	0.880178	3.3002	0.000966175	0.0097994	268.326	8.6596	87.0015	61.3933	4.50855	6.24798	0	30.7871
ENSG00000197416	FABP12	43.5806	2.89191	0.72595	3.98363	6.7871e-05	0.00108894	85.6629	27.9032	113.021	86.2825	8.01521	3.57027	0	24.1899
ENSG00000064687	ABCA7	2257.05	2.87685	0.375427	7.66288	1.81806e-14	3.05622e-12	6449.28	3627.41	3286.54	2620.83	778.978	402.548	532.322	358.45
ENSG00000166111	SVOP	413.007	2.87459	0.442855	6.49103	8.52503e-11	6.61096e-09	815.057	427.207	971.652	717.638	146.778	40.1656	121.786	63.7734
ENSG00000159248	GJD2	64.8972	2.87272	0.665996	4.31341	1.60753e-05	0.000323442	71.1758	113.537	129.283	153.483	30.057	6.24798	0	15.3936
ENSG00000171533	MAP6	2737.95	2.87149	0.380291	7.55076	4.32712e-14	6.71116e-12	7183.08	3072.23	4041.1	5086.52	976.352	412.367	685.537	446.414
ENSG00000176998	HCG4	23.25	2.86151	0.747768	3.82674	0.000129852	0.00188492	37.7924	13.4705	51.2252	65.5415	8.51616	0.892569	1.96429	6.59725
ENSG00000137872	SEMA6D	1667.48	2.85865	0.267879	10.6714	1.38471e-26	1.28858e-23	2641.06	2015.76	3309.31	3790.62	412.282	380.234	432.144	358.45
ENSG00000261888	AC144831.1	15.0868	2.8558	0.869606	3.28402	0.00102337	0.01024	23.3053	7.69742	55.2907	24.0596	1.0019	7.14055	0	2.19908
ENSG00000250007	RP11-814P5.1	100.622	2.85533	0.615806	4.63673	3.53962e-06	8.63562e-05	265.807	112.575	134.974	206.58	41.5789	10.7108	1.96429	30.7871
ENSG00000237289	CKMT1B	114.142	2.85376	0.553754	5.15349	2.55687e-07	8.62977e-06	330.054	75.0499	194.33	212.388	35.0665	10.7108	13.75	41.7826
ENSG00000167194	C16orf92	14.9152	2.85319	0.870606	3.27725	0.00104824	0.0104336	55.4289	12.5083	20.3275	19.0817	0.50095	2.67771	0	8.79633
ENSG00000135931	ARMC9	1599.37	2.84969	0.390695	7.29389	3.01125e-13	3.9828e-11	4200.63	2003.25	2410.02	2691.35	568.579	182.084	330.001	409.029
ENSG00000119227	PIGZ	65.7401	2.84686	0.668995	4.25542	2.08655e-05	0.000401826	171.326	55.8063	135.787	106.194	10.019	11.6034	0	35.1853
ENSG00000132561	MATN2	356.793	2.84357	0.538898	5.27663	1.3158e-07	4.80174e-06	1149.52	182.814	853.753	347.619	84.6606	39.273	102.143	94.5605
ENSG00000263571	CTC-304I17.5	31.946	2.84061	0.760814	3.73364	0.00018873	0.00258004	99.5201	79.8607	28.4584	23.2299	13.0247	2.67771	0	8.79633
ENSG00000124507	PACSIN1	728.765	2.82923	0.468928	6.0334	1.60543e-09	9.34516e-08	1749.16	934.274	1245.67	1227.87	261.496	51.769	245.536	114.352
ENSG00000101144	BMP7	262.832	2.82686	0.445275	6.34857	2.17326e-10	1.55567e-08	418.866	178.003	659.423	599.829	37.0703	74.9758	70.7144	63.7734
ENSG00000149926	FAM57B	390.001	2.82402	0.401483	7.03398	2.00729e-12	2.21619e-10	775.375	426.245	822.855	729.253	145.276	58.017	53.0358	109.954
ENSG00000130558	OLFM1	2537.56	2.8217	0.39662	7.11436	1.1243e-12	1.33766e-10	4637.13	3576.41	5274.57	4410.36	933.771	274.911	797.501	395.835
ENSG00000225179	LINC00457	16.9544	2.8191	0.81943	3.44032	0.000581022	0.00647247	35.273	7.69742	39.8418	39.8227	5.51045	0.892569	0	6.59725
ENSG00000163431	LMOD1	421.318	2.81475	0.546813	5.14755	2.6391e-07	8.88428e-06	1131.88	505.143	624.459	726.764	153.792	25.8845	163.036	39.5835
ENSG00000138028	CGREF1	97.6353	2.80354	0.634582	4.41793	9.96511e-06	0.000212133	299.82	57.7307	204.901	133.572	33.5637	18.7439	1.96429	30.7871
ENSG00000162009	SSTR5	50.7011	2.80252	0.683109	4.1026	4.08541e-05	0.000708718	81.2538	127.007	73.1788	83.7936	27.0513	8.92569	0	4.39816
ENSG00000132359	RAP1GAP2	305.361	2.79017	0.399905	6.97708	3.01368e-12	3.27185e-10	727.505	677.373	345.567	393.249	40.076	67.8352	92.3216	98.9587
ENSG00000167654	ATCAY	515.773	2.79005	0.3354	8.31857	8.90341e-17	2.08998e-14	761.518	698.541	1170.05	990.59	161.807	74.0832	117.857	151.737
ENSG00000197635	DPP4	424.861	2.78752	0.543685	5.12708	2.94269e-07	9.74264e-06	1207.47	461.845	507.373	826.321	101.192	17.8514	149.286	127.547
ENSG00000146426	TIAM2	589.707	2.78174	0.302677	9.19047	3.91111e-20	1.37713e-17	1352.34	805.343	855.379	1116.69	140.266	101.753	178.75	167.13
ENSG00000175727	MLXIP	1474.55	2.78052	0.490048	5.67398	1.39516e-08	6.49342e-07	3543.04	1152.69	3324.76	2375.26	197.875	183.869	711.073	307.871
ENSG00000117400	MPL	23.8111	2.77838	0.586377	4.73821	2.15613e-06	5.56238e-05	32.7535	25.9788	57.73	51.4377	4.50855	5.35541	3.92858	8.79633
ENSG00000075461	CACNG4	76.7196	2.76111	0.647759	4.26255	2.02106e-05	0.000390369	187.073	97.1799	115.46	148.506	46.0874	8.92569	3.92858	6.59725
ENSG00000130635	COL5A1	567.7	2.74909	0.243142	11.3065	1.21813e-29	1.37999e-26	1274.24	919.842	904.978	862.825	136.759	147.274	157.143	138.542
ENSG00000081148	IMPG2	6089.96	2.7421	0.449681	6.09789	1.07481e-09	6.57399e-08	13245	9500.54	8792.84	11204.3	3018.23	988.966	593.215	1376.63
ENSG00000100583	SAMD15	74.2171	2.74199	0.6643	4.12764	3.6651e-05	0.000646829	237.463	69.2768	112.208	107.853	24.5466	11.6034	0	30.7871
ENSG00000106780	MEGF9	1108.76	2.72334	0.376397	7.23528	4.64559e-13	5.84761e-11	2011.82	1199.84	2000.22	2540.36	442.84	238.316	155.179	281.483
ENSG00000007216	SLC13A2	27.1663	2.72326	0.894648	3.04394	0.00233499	0.0196196	117.786	4.81089	46.3466	26.5485	1.50285	7.14055	0	13.1945
ENSG00000170571	EMB	214.236	2.71746	0.440785	6.16506	7.04563e-10	4.44506e-08	397.451	285.767	465.905	346.789	40.076	25.8845	108.036	43.9816
ENSG00000180448	HMHA1	109.9	2.7148	0.627747	4.32467	1.52759e-05	0.00030975	466.737	49.0711	151.236	107.024	16.0304	17.8514	29.4643	41.7826
ENSG00000226944	RP1-120G22.11	15.6117	2.71303	0.781199	3.47291	0.000514849	0.00587857	41.5717	10.584	26.8322	34.0152	7.0133	2.67771	0	2.19908
ENSG00000227082	AL592494.5	15.5384	2.71	0.73552	3.68447	0.000229182	0.00302052	31.4937	10.584	49.599	19.0817	4.50855	2.67771	1.96429	4.39816
ENSG00000101977	MCF2	202.7	2.70995	0.611609	4.43085	9.38607e-06	0.000201619	554.289	130.856	400.044	340.982	15.0285	20.5291	115.893	43.9816
ENSG00000188859	FAM78B	72.4447	2.70655	0.594839	4.55006	5.3631e-06	0.00012488	114.007	138.554	152.862	106.194	29.0551	12.496	0	26.389
ENSG00000196433	ASMT	45.5805	2.69339	0.912961	2.95017	0.00317599	0.0246584	15.117	244.393	6.50479	63.0526	5.0095	15.1737	0	15.3936
ENSG00000163637	PRICKLE2	997.003	2.68796	0.302106	8.89741	5.71668e-19	1.79463e-16	1975.92	1530.82	1841.67	1582.95	345.155	166.018	320.179	213.311
ENSG00000139988	RDH12	298.255	2.68769	0.668807	4.01864	5.8536e-05	0.000970238	716.797	312.708	356.95	720.957	140.767	17.8514	7.85715	112.153
ENSG00000148154	UGCG	2134.2	2.68752	0.451	5.95903	2.53736e-09	1.40967e-07	6667.22	1581.82	2931.22	3728.4	880.17	506.086	402.679	376.043
ENSG00000116337	AMPD2	1457.41	2.68627	0.45139	5.95112	2.66312e-09	1.47325e-07	2359.51	3102.06	1515.62	3205.73	685.801	382.019	151.25	257.293
ENSG00000269951	RP11-797A18.6	24.1913	2.68483	0.648662	4.13903	3.48773e-05	0.000619049	50.3899	35.6006	37.4025	48.9487	11.0209	3.57027	0	6.59725
ENSG00000104361	NIPAL2	580.217	2.68469	0.487677	5.50506	3.6904e-08	1.54345e-06	1615.63	593.664	940.755	910.944	270.513	126.745	47.1429	136.343
ENSG00000217643	PTGES3P2	17.3295	2.68443	0.759484	3.53455	0.000408477	0.00487106	52.9094	15.3948	22.7668	34.0152	8.01521	3.57027	1.96429	0
ENSG00000155886	SLC24A2	633.63	2.6802	0.471144	5.68871	1.28006e-08	5.97729e-07	1434.85	627.34	1178.99	1180.58	102.695	71.4055	328.036	145.139
ENSG00000204092	LINC00951	14.5175	2.66235	0.859028	3.09926	0.00194008	0.0169747	32.1236	21.1679	21.1406	28.2077	2.50475	0	0	10.9954
ENSG00000179292	TMEM151A	14.6816	2.66144	0.693077	3.84003	0.000123021	0.00180182	37.7924	14.4327	30.0846	22.4003	5.0095	3.57027	1.96429	2.19908
ENSG00000226314	ZNF192P1	26.4521	2.65674	0.780052	3.40585	0.000659581	0.00712818	96.3707	35.6006	46.3466	10.7853	6.51235	11.6034	0	4.39816
ENSG00000188833	ENTPD8	14.6814	2.6553	0.892724	2.97438	0.00293579	0.023279	17.6365	24.0544	24.3929	40.6523	8.51616	0	0	2.19908
ENSG00000116544	DLGAP3	9.48766	2.65152	0.816182	3.24869	0.00115938	0.0113269	17.6365	14.4327	19.5144	14.9335	1.0019	1.78514	0	6.59725
ENSG00000154122	ANKH	755.737	2.64218	0.482862	5.47191	4.45206e-08	1.8297e-06	1664.13	806.305	1581.48	1213.76	346.157	148.166	55.0001	230.904
ENSG00000239887	C1orf226	210.801	2.6401	0.565693	4.66702	3.05606e-06	7.57647e-05	818.206	106.802	298.407	249.722	54.1026	41.9507	86.4287	30.7871
ENSG00000153395	LPCAT1	3905.25	2.63997	0.435776	6.05809	1.37745e-09	8.21299e-08	9744.15	4356.74	6007.98	7033.69	2023.34	573.922	752.323	749.887
ENSG00000154118	JPH3	67.4671	2.63926	0.595436	4.43249	9.31518e-06	0.000200261	167.547	55.8063	134.161	115.32	29.5561	3.57027	11.7857	21.9908
ENSG00000071909	MYO3B	585.171	2.63773	0.426615	6.18293	6.29225e-10	3.9988e-08	1038.03	901.56	725.284	1399.6	235.948	58.017	131.607	191.32
ENSG00000132361	CLUH	207.933	2.63441	0.48663	5.41358	6.17768e-08	2.45864e-06	533.503	291.54	330.931	293.692	85.1616	50.8764	11.7857	65.9725
ENSG00000251196	RP11-54F2.1	51.6242	2.63063	0.535224	4.91499	8.8785e-07	2.54778e-05	91.9616	67.3524	104.89	97.0678	21.0399	8.92569	1.96429	19.7917
ENSG00000162073	PAQR4	434.192	2.6239	0.599079	4.37989	1.18738e-05	0.000247506	1142.59	389.682	827.734	679.475	277.526	43.7359	31.4286	81.366
ENSG00000261241	RP11-883G14.1	125.526	2.62349	0.754798	3.47575	0.000509424	0.00582429	373.515	97.1799	188.639	230.64	89.6701	11.6034	1.96429	10.9954
ENSG00000074317	SNCB	238.909	2.62298	0.506769	5.17588	2.26844e-07	7.75299e-06	504.529	119.31	538.271	501.102	91.173	40.1656	35.3572	81.366
ENSG00000184564	SLITRK6	484.913	2.62255	0.71606	3.66248	0.000249784	0.00325582	1147.63	389.682	825.295	1054.47	216.912	69.6204	1.96429	173.727
ENSG00000217442	SYCE3	21.8719	2.62085	0.839142	3.12325	0.00178865	0.0159935	23.3053	9.62178	35.7763	86.2825	5.0095	1.78514	0	13.1945
ENSG00000158050	DUSP2	221.714	2.61992	0.808462	3.24062	0.00119271	0.0116003	651.29	92.369	521.196	310.285	132.752	19.6365	0	46.1807
ENSG00000171773	NXNL1	30.1835	2.61114	0.835723	3.12441	0.00178162	0.0159655	70.5459	9.62178	85.3753	47.2895	1.50285	0.892569	19.6429	6.59725
ENSG00000173868	PHOSPHO1	30.6516	2.60956	0.707359	3.68916	0.000224992	0.0029698	79.994	39.4493	49.599	47.2895	15.0285	0.892569	1.96429	10.9954
ENSG00000179399	GPC5	205.159	2.60894	0.521664	5.00119	5.69785e-07	1.73034e-05	425.795	402.19	265.07	334.345	87.1654	24.9919	13.75	87.9633
ENSG00000100604	CHGA	687.762	2.6068	0.409427	6.36694	1.92834e-10	1.38798e-08	1428.55	832.284	1533.5	969.849	343.151	118.712	137.5	138.542
ENSG00000164010	ERMAP	191.067	2.60568	0.675342	3.85831	0.000114174	0.00169704	825.135	63.5037	132.535	316.922	30.057	18.7439	84.4644	57.1761
ENSG00000008056	SYN1	179.11	2.60467	0.450682	5.77939	7.49716e-09	3.67883e-07	315.567	225.15	371.586	331.856	86.6644	27.6696	21.6072	52.778
ENSG00000227487	NCAM1-AS1	27.8579	2.60355	0.76553	3.40098	0.000671458	0.00724256	114.637	24.0544	21.1406	38.1634	12.0228	6.24798	0	6.59725
ENSG00000107954	NEURL1	338.619	2.60069	0.492987	5.27536	1.32493e-07	4.82829e-06	992.052	433.942	403.297	520.184	128.243	25.8845	121.786	83.5651
ENSG00000115556	PLCD4	918.438	2.59953	0.494792	5.25379	1.48997e-07	5.37709e-06	3056.15	850.565	1132.65	1333.23	332.13	91.042	204.286	347.455
ENSG00000168309	FAM107A	1880.84	2.59738	0.540557	4.805	1.54749e-06	4.11864e-05	4467.7	1975.35	3675.2	2961.81	1070.53	111.571	353.572	431.02
ENSG00000260947	RP11-384P7.7	159.285	2.5939	0.413631	6.27106	3.58592e-10	2.39805e-08	416.347	179.927	206.527	295.352	41.5789	24.0994	51.0715	59.3752
ENSG00000263082	CTD-2034I21.2	197.476	2.59324	0.815234	3.18098	0.00146779	0.0136735	519.016	139.516	367.52	374.997	137.26	10.7108	0	30.7871
ENSG00000246922	UBAP1L	777.947	2.59105	0.468989	5.52475	3.29947e-08	1.40705e-06	2086.77	841.905	1296.08	1159.84	170.323	77.6535	390.893	200.116
ENSG00000099994	SUSD2	478.604	2.59064	0.476819	5.43318	5.53591e-08	2.23981e-06	812.538	1195.02	638.282	672.008	208.395	67.8352	188.572	46.1807
ENSG00000224376	AC017104.6	27.8539	2.58529	0.639426	4.04314	5.27391e-05	0.000888855	63.6173	43.298	44.7204	45.6302	14.0266	7.14055	0	4.39816
ENSG00000122477	LRRC39	68.9717	2.58435	0.646374	3.99823	6.38169e-05	0.00103775	167.547	16.357	112.208	184.18	9.01711	15.1737	27.5	19.7917
ENSG00000129911	KLF16	39.8693	2.58419	0.751293	3.43965	0.000582462	0.00648297	124.715	34.6384	61.7955	61.3933	24.0456	3.57027	0	8.79633
ENSG00000103269	RHBDL1	7.71517	2.58305	0.889367	2.90437	0.00367988	0.0275922	20.156	4.81089	14.6358	14.9335	1.0019	1.78514	0	4.39816
ENSG00000260403	RP11-616M22.1	10.018	2.57999	0.804139	3.20839	0.00133478	0.012707	25.8248	17.3192	19.5144	8.2964	3.0057	1.78514	0	4.39816
ENSG00000078018	MAP2	5579.84	2.57885	0.467363	5.51788	3.43112e-08	1.45132e-06	16277.2	2816.29	10028.8	9477.8	2327.42	1227.28	1149.11	1334.84
ENSG00000155093	PTPRN2	403.905	2.5757	0.327206	7.87181	3.49556e-15	6.55254e-13	553.029	547.479	736.667	944.96	155.796	88.3643	88.393	116.551
ENSG00000166257	SCN3B	772.781	2.57212	0.376385	6.83374	8.2727e-12	8.25875e-10	1666.02	809.191	1503.42	1346.51	317.102	111.571	223.929	204.515
ENSG00000136297	MMD2	127.334	2.56749	0.737513	3.48128	0.000499015	0.00572538	285.963	167.419	211.406	232.299	80.653	32.1325	0	8.79633
ENSG00000159556	ISL2	309.067	2.56158	0.471212	5.43614	5.44469e-08	2.20976e-06	592.712	742.801	391.913	412.331	167.317	69.6204	62.8572	32.9862
ENSG00000260838	RP11-531A24.3	152.664	2.55942	0.490731	5.21553	1.83289e-07	6.41905e-06	285.333	108.726	326.866	331.026	34.5656	16.9588	62.8572	54.9771
ENSG00000102104	RS1	733.061	2.55274	0.491899	5.18957	2.10777e-07	7.28383e-06	1192.98	815.927	1393.65	1663.43	405.269	74.0832	108.036	211.112
ENSG00000176749	CDK5R1	1360.8	2.5526	0.363672	7.01895	2.23535e-12	2.45757e-10	2889.86	2187.99	1731.9	2548.65	665.262	271.341	314.286	277.084
ENSG00000047617	ANO2	1124.71	2.55123	0.488517	5.22241	1.76614e-07	6.22713e-06	2491.78	1331.65	2014.04	1932.23	659.752	134.778	145.357	288.08
ENSG00000158158	CNNM4	894.931	2.55093	0.374973	6.80298	1.02478e-11	1.00007e-09	2349.43	730.293	1500.17	1573.83	319.606	223.142	192.5	270.487
ENSG00000166840	GLYATL1	196.128	2.54982	0.554595	4.59763	4.2733e-06	0.000101964	582.004	171.268	326.866	275.44	48.5922	11.6034	60.893	92.3614
ENSG00000184368	MAP7D2	76.0492	2.54188	0.686681	3.70169	0.000214165	0.00285291	161.248	91.4069	161.807	116.15	31.0589	7.14055	0	39.5835
ENSG00000181234	TMEM132C	66.2832	2.5355	0.657823	3.85437	0.000116026	0.00171771	43.4613	154.911	134.161	129.424	24.5466	15.1737	0	28.5881
ENSG00000271901	RP11-266E6.3	36.4461	2.53379	0.750226	3.37737	0.000731828	0.00778307	85.6629	25.9788	91.067	54.7562	23.0437	4.46284	0	6.59725
ENSG00000187033	SAMD7	673.494	2.53357	0.649141	3.90295	9.50277e-05	0.00144967	1955.76	210.717	1586.35	930.026	274.02	25.8845	216.072	189.121
ENSG00000157851	DPYSL5	1738.48	2.53223	0.301865	8.3886	4.9195e-17	1.23252e-14	3529.18	2269.78	2718.19	3386.59	593.626	364.168	665.894	380.441
ENSG00000103335	PIEZO1	263.578	2.53219	0.394943	6.41153	1.44064e-10	1.06944e-08	750.81	313.67	308.977	434.731	78.6492	55.3393	60.893	105.556
ENSG00000130559	CAMSAP1	1212.32	2.53114	0.363249	6.96806	3.21331e-12	3.46262e-10	3029.06	1393.23	1976.64	1915.64	420.297	228.498	491.072	244.098
ENSG00000241399	CD302	64.1181	2.51859	0.496502	5.07267	3.92273e-07	1.24799e-05	131.014	101.991	104.077	106.194	29.0551	12.496	3.92858	24.1899
ENSG00000159674	SPON2	1064.68	2.51792	0.401043	6.27842	3.4203e-10	2.30282e-08	1314.55	1940.71	2127.07	1922.28	525.497	148.166	328.036	211.112
ENSG00000133401	PDZD2	556.559	2.51345	0.316587	7.93921	2.03473e-15	3.92718e-13	1036.14	740.877	986.288	1035.39	133.253	101.753	194.465	224.306
ENSG00000139970	RTN1	1145.42	2.51282	0.358134	7.01643	2.27616e-12	2.49191e-10	1968.99	1971.5	1489.6	2415.91	550.043	304.366	192.5	270.487
ENSG00000013619	MAMLD1	220.983	2.5093	0.612498	4.09682	4.18863e-05	0.000723683	364.697	379.098	347.193	440.539	104.198	59.8021	1.96429	70.3706
ENSG00000103187	COTL1	3852.14	2.50618	0.362798	6.90792	4.91816e-12	5.06512e-10	5936.56	5134.18	7035.74	8251.6	1972.74	860.436	803.394	822.457
ENSG00000061337	LZTS1	71.0333	2.49875	0.568482	4.39548	1.10527e-05	0.000232811	174.475	115.461	95.1325	106.194	33.0627	13.3885	1.96429	28.5881
ENSG00000160716	CHRNB2	131.56	2.49586	0.54264	4.59947	4.23563e-06	0.000101158	306.119	128.932	299.22	171.735	45.0855	33.9176	5.89287	61.5743
ENSG00000152503	TRIM36	1269.26	2.495	0.402184	6.20363	5.51751e-10	3.54973e-08	2767.04	1590.48	1888.83	2443.29	690.811	257.952	229.822	285.881
ENSG00000154319	FAM167A	108.688	2.49198	0.505413	4.93057	8.19884e-07	2.38049e-05	226.125	81.7851	123.591	312.774	25.0475	17.8514	47.1429	35.1853
ENSG00000047849	MAP4	4259.21	2.48838	0.414522	6.00299	1.93711e-09	1.09964e-07	10049	4349.04	7737.44	7002.16	1957.71	886.321	583.394	1508.57
ENSG00000138944	KIAA1644	47.1204	2.4877	0.638199	3.89801	9.69874e-05	0.0014763	116.527	41.3736	104.077	63.8823	13.5257	13.3885	0	24.1899
ENSG00000186326	RGS9BP	158.085	2.48389	0.697399	3.56165	0.000368537	0.00447048	365.957	111.613	287.837	332.686	84.6606	2.67771	17.6786	61.5743
ENSG00000102996	MMP15	24.6777	2.4805	0.703682	3.52504	0.000423422	0.00501713	56.6887	13.4705	53.6645	48.9487	10.019	8.03312	0	6.59725
ENSG00000119915	ELOVL3	27.7851	2.47777	0.587987	4.21398	2.50908e-05	0.000467644	52.9094	42.3358	47.1597	51.4377	12.0228	9.81826	0	6.59725
ENSG00000166569	CPLX4	1309.97	2.47685	0.54343	4.55781	5.16889e-06	0.000120898	2981.82	1459.62	1753.04	2809.99	845.604	107.108	190.536	332.061
ENSG00000115297	TLX2	34.1296	2.4756	0.790134	3.13314	0.00172946	0.0155981	152.43	8.6596	47.9728	28.2077	6.51235	3.57027	5.89287	19.7917
ENSG00000102271	KLHL4	288.893	2.47553	0.565826	4.37507	1.21392e-05	0.000252232	641.212	419.509	363.455	564.985	147.279	57.1244	9.82144	107.755
ENSG00000089057	SLC23A2	1285.62	2.47339	0.336721	7.34551	2.04975e-13	2.79624e-11	2811.76	1339.35	2382.38	2226.75	518.985	321.325	253.393	431.02
ENSG00000148798	INA	2394.63	2.47196	0.497335	4.97041	6.68113e-07	1.99409e-05	4283.77	3342.6	4328.12	4458.48	1450.25	385.59	202.322	705.905
ENSG00000144191	CNGA3	268.124	2.46723	0.462478	5.33481	9.56463e-08	3.62233e-06	752.7	325.216	422.811	329.367	62.1178	33.9176	137.5	81.366
ENSG00000158062	UBXN11	628.922	2.4646	0.455632	5.40918	6.33146e-08	2.511e-06	1930.56	470.505	1105	794.795	284.039	154.414	113.929	178.126
ENSG00000158014	SLC30A2	17.1459	2.46352	0.921471	2.67346	0.00750729	0.0457674	5.03899	14.4327	60.1693	40.6523	1.0019	2.67771	0	13.1945
ENSG00000175175	PPM1E	263.195	2.46224	0.472714	5.20873	1.90138e-07	6.64106e-06	726.245	258.826	359.389	457.961	124.236	67.8352	27.5	83.5651
ENSG00000165406	MARCH8	627.429	2.4601	0.389469	6.31656	2.67441e-10	1.85825e-08	1617.52	888.09	917.988	850.381	201.883	108.893	300.536	134.144
ENSG00000163629	PTPN13	3786.86	2.4562	0.370914	6.62201	3.54346e-11	3.02716e-09	6478.89	4303.82	7371.55	7624.39	1687.2	553.393	978.216	1297.46
ENSG00000167083	GNGT2	4294.65	2.4556	0.423373	5.80009	6.62801e-09	3.30842e-07	5757.68	7556.94	7084.53	8892.91	2429.61	905.065	553.929	1176.51
ENSG00000169181	GSG1L	160.992	2.44906	0.397966	6.15393	7.55851e-10	4.75711e-08	239.352	333.876	218.723	309.456	80.1521	44.6284	35.3572	26.389
ENSG00000231165	TRBV26OR9-2	15.7233	2.4486	0.719979	3.40094	0.000671555	0.00724256	34.6431	16.357	21.1406	38.1634	7.51426	3.57027	0	4.39816
ENSG00000167081	PBX3	480.988	2.44033	0.374603	6.51444	7.29609e-11	5.81367e-09	828.914	544.593	978.157	917.581	200.881	82.1163	102.143	193.519
ENSG00000101298	SNPH	49.7201	2.43737	0.688937	3.53787	0.000403369	0.00482018	139.832	41.3736	49.599	114.49	31.0589	6.24798	1.96429	13.1945
ENSG00000131389	SLC6A6	1343	2.43485	0.452755	5.37786	7.53766e-08	2.90534e-06	3728.85	1364.37	1860.37	2200.2	644.723	488.235	166.965	290.279
ENSG00000231782	LINC00575	189.56	2.43124	0.654286	3.71587	0.000202503	0.00272402	517.757	217.452	282.145	288.715	103.697	21.4216	3.92858	81.366
ENSG00000162687	KCNT2	182.414	2.42926	0.363078	6.69073	2.22058e-11	1.99515e-09	445.321	337.724	195.957	259.677	65.6245	49.9838	41.2501	63.7734
ENSG00000187688	TRPV2	224.937	2.42923	0.61066	3.97804	6.94864e-05	0.00111008	606.569	186.662	430.129	321.9	118.725	37.4879	7.85715	90.1624
ENSG00000260922	RP11-538I12.3	21.1405	2.41089	0.633551	3.80536	0.000141599	0.00202498	26.4547	45.2223	27.6453	46.4598	6.51235	8.03312	0	8.79633
ENSG00000173976	RAX2	2891.52	2.40876	0.604517	3.9846	6.75953e-05	0.00108586	8028.38	2616.16	5381.9	3771.54	1984.26	141.918	693.394	514.585
ENSG00000198691	ABCA4	2311.51	2.40842	0.463207	5.19943	1.99895e-07	6.93538e-06	7326.7	1853.15	2971.87	3558.32	1058.51	336.498	630.537	756.484
ENSG00000073969	NSF	2231.56	2.40104	0.330546	7.26386	3.76198e-13	4.92574e-11	3856.72	2747.98	3689.03	4788.68	965.331	391.838	671.787	741.091
ENSG00000106348	IMPDH1	1804.97	2.40074	0.481553	4.98542	6.18286e-07	1.85814e-05	3789.95	1731.92	3938.65	2809.16	1099.59	204.398	481.251	384.839
ENSG00000082397	EPB41L3	1042.29	2.39991	0.354921	6.76181	1.36275e-11	1.27726e-09	2096.85	1036.27	2131.13	1785.38	413.284	231.175	424.286	219.908
ENSG00000130751	NPAS1	70.3268	2.3945	0.548984	4.36169	1.29064e-05	0.000266796	217.307	42.3358	121.152	98.7271	25.0475	19.6365	9.82144	28.5881
ENSG00000120254	MTHFD1L	516.474	2.3931	0.349102	6.85501	7.13079e-12	7.17374e-10	706.089	694.692	1136.71	951.597	172.327	150.844	86.4287	233.103
ENSG00000050405	LIMA1	552.772	2.3926	0.386859	6.18469	6.22248e-10	3.96413e-08	1504.14	445.488	1075.73	712.66	155.295	171.373	155.179	202.316
ENSG00000113645	WWC1	835.984	2.39257	0.382513	6.25489	3.97795e-10	2.62404e-08	1975.92	1187.33	1287.95	1200.49	287.546	117.819	388.929	241.899
ENSG00000068650	ATP11A	706.559	2.38575	0.306012	7.79627	6.37641e-15	1.13023e-12	1135.66	853.452	1453.82	1314.98	169.321	170.481	271.072	283.682
ENSG00000132518	GUCY2D	450.439	2.38495	0.360203	6.62112	3.56483e-11	3.03546e-09	766.557	534.971	787.892	950.767	166.816	72.2981	194.465	129.746
ENSG00000108932	SLC16A6	77.5344	2.38351	0.409518	5.82028	5.87484e-09	2.97811e-07	194.001	80.8229	124.404	123.616	22.5428	20.5291	23.5715	30.7871
ENSG00000138207	RBP4	355.725	2.38094	0.478005	4.98099	6.32593e-07	1.89458e-05	423.275	829.397	585.431	579.088	231.94	80.3312	56.9644	59.3752
ENSG00000120049	KCNIP2	547.61	2.38083	0.45146	5.27363	1.33751e-07	4.84927e-06	791.122	751.461	876.52	1289.26	251.477	57.1244	119.822	244.098
ENSG00000151365	THRSP	62.1702	2.37461	0.617279	3.8469	0.000119621	0.00175961	167.547	122.197	52.8514	84.6232	33.5637	21.4216	1.96429	13.1945
ENSG00000127914	AKAP9	5694.42	2.37349	0.254933	9.31024	1.27544e-20	4.81637e-18	8180.18	7436.67	12583.5	10089.2	1575.99	1735.15	1797.32	2157.3
ENSG00000116675	DNAJC6	625.805	2.36962	0.394153	6.01193	1.83323e-09	1.04982e-07	993.311	958.329	1266.81	1008.84	345.155	123.174	104.107	206.714
ENSG00000018236	CNTN1	3341.21	2.36775	0.407288	5.81345	6.11969e-09	3.07431e-07	5239.29	5849.08	4737.92	6735.01	1879.57	965.759	430.179	892.827
ENSG00000086015	MAST2	646.361	2.36728	0.252586	9.37215	7.10707e-21	2.84895e-18	1251.56	784.175	1209.08	1099.27	228.934	186.547	220	191.32
ENSG00000048540	LMO3	532.459	2.36537	0.309348	7.64631	2.06825e-14	3.41078e-12	646.251	1094	771.63	1071.89	202.384	155.307	115.893	202.316
ENSG00000054356	PTPRN	664.072	2.3571	0.498468	4.72868	2.25981e-06	5.78973e-05	1656.57	839.019	849.688	1153.2	406.772	141.918	60.893	204.515
ENSG00000113327	GABRG2	447.88	2.35676	0.531317	4.4357	9.17733e-06	0.000198115	364.697	1322.03	277.267	1070.24	118.224	62.4798	176.786	191.32
ENSG00000063015	SEZ6	601.846	2.35461	0.349522	6.73665	1.62081e-11	1.50291e-09	1097.87	852.489	1100.12	998.886	236.449	125.852	288.75	114.352
ENSG00000167280	ENGASE	227.917	2.35235	0.555548	4.23429	2.2928e-05	0.000435752	838.362	214.566	253.687	243.084	131.75	66.9426	35.3572	39.5835
ENSG00000175874	CREG2	96.9248	2.34976	0.545934	4.3041	1.67663e-05	0.00033484	234.943	74.0877	143.105	201.602	11.5219	24.9919	23.5715	61.5743
ENSG00000204950	LRRC10B	24.432	2.34905	0.72737	3.22951	0.00124003	0.0119519	83.1434	42.3358	26.8322	17.4224	13.5257	8.03312	1.96429	2.19908
ENSG00000107187	LHX3	260.986	2.34633	0.56386	4.16119	3.16595e-05	0.000568911	401.86	435.866	538.271	395.738	147.279	16.0662	119.822	32.9862
ENSG00000004139	SARM1	153.009	2.34465	0.407489	5.7539	8.72084e-09	4.20797e-07	393.671	188.587	267.509	179.202	51.5979	31.2399	72.6787	39.5835
ENSG00000243232	PCDHAC2	314.471	2.34275	0.395665	5.92105	3.19902e-09	1.7438e-07	547.361	405.077	616.329	548.392	156.297	43.7359	86.4287	112.153
ENSG00000196366	C9orf163	11.9711	2.34157	0.7819	2.99472	0.00274693	0.0220839	42.2016	9.62178	10.5703	20.741	4.0076	4.46284	1.96429	2.19908
ENSG00000168781	PPIP5K1	284.524	2.34103	0.322416	7.2609	3.8451e-13	4.97734e-11	637.433	349.27	443.952	477.043	102.194	61.5872	90.3573	114.352
ENSG00000141294	LRRC46	88.0125	2.33684	0.468035	4.99287	5.94898e-07	1.79614e-05	202.19	92.369	126.03	170.906	25.5485	20.5291	13.75	52.778
ENSG00000108370	RGS9	117.218	2.33636	0.58725	3.97848	6.9357e-05	0.00110869	166.287	74.0877	317.921	233.958	18.5352	12.496	72.6787	41.7826
ENSG00000140859	KIFC3	400.122	2.33613	0.435555	5.36356	8.1597e-08	3.12201e-06	1009.69	361.779	635.03	687.771	171.826	56.2318	170.893	107.755
ENSG00000072422	RHOBTB1	1226.13	2.33553	0.349772	6.67729	2.43395e-11	2.15165e-09	2794.75	1474.06	1649.78	2317.18	438.332	577.492	267.143	290.279
ENSG00000108395	TRIM37	1318.17	2.33552	0.480009	4.86557	1.14125e-06	3.1717e-05	3715.63	1533.71	1970.95	1676.7	753.429	370.416	137.5	387.038
ENSG00000073464	CLCN4	1101.86	2.33531	0.307197	7.60199	2.91611e-14	4.68476e-12	1817.82	1467.32	2252.28	1852.59	507.964	236.531	379.108	301.274
ENSG00000106976	DNM1	918.532	2.33434	0.342579	6.81401	9.49183e-12	9.36815e-10	2082.99	1113.24	1504.23	1465.97	426.309	202.613	341.786	211.112
ENSG00000047597	XK	30.6966	2.33362	0.728402	3.20375	0.0013565	0.0128667	107.708	12.5083	56.1038	34.0152	12.5238	5.35541	1.96429	15.3936
ENSG00000185008	ROBO2	1088.56	2.33201	0.352984	6.60657	3.93323e-11	3.31664e-09	2059.06	2164.9	1270.87	1816.08	573.087	290.085	312.322	222.107
ENSG00000011105	TSPAN9	201.847	2.33112	0.39468	5.90637	3.49725e-09	1.88274e-07	358.398	290.578	395.166	313.604	91.173	48.1987	27.5	90.1624
ENSG00000144711	IQSEC1	1515.15	2.32867	0.277826	8.38178	5.21343e-17	1.28776e-14	3150	2049.44	2563.7	2381.9	662.757	359.705	465.536	488.196
ENSG00000117480	FAAH	410.332	2.32666	0.430461	5.40504	6.47955e-08	2.55805e-06	998.98	667.751	395.979	701.046	233.443	92.8271	117.857	74.7688
ENSG00000110514	MADD	1467.7	2.32451	0.388925	5.97675	2.27629e-09	1.27277e-07	3997.81	2047.51	1614	2196.89	758.439	317.754	386.965	422.224
ENSG00000239389	PCDHA13	23.8586	2.31671	0.619816	3.73774	0.000185682	0.00254773	48.5003	28.8653	40.6549	45.6302	9.01711	11.6034	0	6.59725
ENSG00000141258	SGSM2	576.429	2.31389	0.310807	7.44479	9.70954e-14	1.40551e-11	1477.05	671.6	876.52	829.64	197.875	169.588	184.643	204.515
ENSG00000143171	RXRG	4129.52	2.31363	0.44477	5.20186	1.97303e-07	6.85456e-06	6369.29	8735.61	6377.94	6272.08	2722.16	1192.47	654.108	712.503
ENSG00000107099	DOCK8	892.692	2.31256	0.402527	5.7451	9.1866e-09	4.42451e-07	2481.7	978.535	1462.76	1061.11	255.986	157.985	385.001	358.45
ENSG00000233622	CYP2T2P	11.7895	2.31011	0.772348	2.99102	0.0027805	0.0222855	26.4547	25.0166	13.8227	14.9335	3.50665	1.78514	0	8.79633
ENSG00000221630	MIR1179	8.69721	2.31004	0.851353	2.71338	0.00666009	0.042336	22.0456	20.2057	12.1965	6.63712	4.50855	1.78514	0	2.19908
ENSG00000111837	MAK	1547.18	2.30294	0.52499	4.38663	1.15123e-05	0.000240741	3492.02	1563.54	2593.78	2775.97	988.375	311.506	117.857	534.377
ENSG00000184916	JAG2	112.673	2.30087	0.50609	4.54637	5.45792e-06	0.000126635	239.982	107.764	234.172	176.713	46.5884	22.3142	62.8572	10.9954
ENSG00000255119	RP11-655M14.12	49.7776	2.30007	0.597916	3.84681	0.000119666	0.00175961	147.391	45.2223	95.9456	48.9487	27.0513	6.24798	9.82144	17.5927
ENSG00000102001	CACNA1F	637.056	2.29901	0.510444	4.50395	6.67022e-06	0.000151261	1708.22	746.65	952.951	876.929	210.399	73.1906	420.358	107.755
ENSG00000081189	MEF2C	506.449	2.29288	0.450464	5.09005	3.57978e-07	1.15726e-05	1087.16	386.795	904.978	1012.16	89.6701	97.29	251.429	222.107
ENSG00000008735	MAPK8IP2	161.93	2.29092	0.382522	5.989	2.11131e-09	1.19019e-07	350.84	203.982	247.995	282.077	82.6568	32.1325	45.1786	50.5789
ENSG00000059915	PSD	263.011	2.29056	0.399803	5.72921	1.00897e-08	4.81499e-07	707.979	288.653	443.139	320.241	118.224	54.4467	74.643	96.7596
ENSG00000225113	RP5-1160K1.3	41.3276	2.2838	0.500811	4.56021	5.11029e-06	0.00011985	90.7019	35.6006	79.6836	71.349	15.0285	9.81826	19.6429	8.79633
ENSG00000205683	DPF3	478.422	2.27235	0.300589	7.55965	4.04167e-14	6.30597e-12	798.051	781.288	674.872	930.026	212.403	99.0751	168.929	162.732
ENSG00000206120	EGFEM1P	375.615	2.2675	0.488912	4.63785	3.52059e-06	8.59724e-05	1093.46	605.21	538.271	279.589	82.1559	220.464	64.8215	120.95
ENSG00000159082	SYNJ1	567.349	2.26584	0.317801	7.12975	1.00552e-12	1.20802e-10	1022.92	795.721	921.24	1035.39	244.965	151.737	113.929	252.894
ENSG00000107618	RBP3	7394.04	2.2624	0.497113	4.55107	5.33731e-06	0.000124391	18536.6	10030.7	9884.84	11057.4	5357.66	904.172	1850.36	1530.56
ENSG00000246082	NUDT16P1	24.0177	2.25961	0.687738	3.28557	0.00101778	0.0101933	28.9742	25.9788	60.1693	49.7784	13.0247	9.81826	0	4.39816
ENSG00000127564	PKMYT1	43.8579	2.25961	0.645472	3.5007	0.000464032	0.00540251	156.209	31.7519	55.2907	53.9266	25.5485	5.35541	11.7857	10.9954
ENSG00000161714	PLCD3	555.981	2.25768	0.484101	4.66365	3.1065e-06	7.67961e-05	1086.53	664.865	1166.8	801.432	328.623	50.8764	210.179	138.542
ENSG00000185518	SV2B	2317.86	2.25436	0.347876	6.48035	9.15092e-11	7.05433e-09	4620.76	3340.68	3420.7	4032.88	1247.37	435.573	624.644	820.258
ENSG00000206159	GYG2P1	39.4797	2.25095	0.644073	3.49487	0.000474299	0.00549779	106.449	36.5627	73.1788	51.4377	18.5352	14.2811	0	15.3936
ENSG00000113262	GRM6	899.389	2.25037	0.495185	4.5445	5.5066e-06	0.000127538	2433.2	870.771	1472.52	1236.99	506.962	113.356	161.072	400.233
ENSG00000213626	LBH	1164.28	2.24852	0.370047	6.07629	1.22991e-09	7.45269e-08	2330.53	1910.88	1446.5	2060	619.175	433.788	194.465	318.867
ENSG00000101222	SPEF1	56.1644	2.24606	0.768201	2.92379	0.00345794	0.0262835	235.573	16.357	59.3562	69.6897	12.5238	3.57027	41.2501	10.9954
ENSG00000102904	TSNAXIP1	85.716	2.24468	0.465387	4.82326	1.41228e-06	3.80147e-05	207.229	87.5582	126.03	152.654	42.0798	23.2068	11.7857	35.1853
ENSG00000169213	RAB3B	546.482	2.24264	0.372237	6.02475	1.6937e-09	9.78513e-08	1278.01	725.482	796.836	833.788	296.563	108.893	145.357	186.922
ENSG00000177455	CD19	68.5515	2.24078	0.563071	3.97956	6.90428e-05	0.00110502	211.638	46.1845	83.7491	118.638	35.5675	12.496	13.75	26.389
ENSG00000116604	MEF2D	541.075	2.23707	0.284888	7.85245	4.07977e-15	7.43374e-13	1022.92	563.836	1043.21	954.086	201.883	173.158	165	204.515
ENSG00000070601	FRMPD1	845.653	2.23231	0.483665	4.6154	3.92331e-06	9.47411e-05	3003.24	647.546	955.39	1033.73	429.314	234.746	188.572	272.686
ENSG00000108272	DHRS11	309.166	2.23229	0.476148	4.68823	2.75579e-06	6.91762e-05	830.804	172.23	524.448	534.288	147.78	83.9015	58.9287	120.95
ENSG00000072110	ACTN1	1128.29	2.23011	0.307357	7.25577	3.99381e-13	5.10111e-11	2192.59	1174.82	1966.07	2137.98	459.872	280.267	469.465	345.256
ENSG00000104888	SLC17A7	1784.21	2.22991	0.388246	5.74354	9.2719e-09	4.45735e-07	3343.37	2237.06	3341.02	2928.63	1100.09	382.912	575.537	365.048
ENSG00000168843	FSTL5	4113.13	2.22632	0.472601	4.71079	2.46755e-06	6.23612e-05	6771.15	5520.98	5978.71	9121.06	2719.16	556.963	675.715	1561.35
ENSG00000113319	RASGRF2	653.266	2.22474	0.353203	6.29876	3.00039e-10	2.06275e-08	940.402	1004.51	1088.74	1295.9	304.077	116.034	300.536	175.927
ENSG00000125430	HS3ST3B1	1163.7	2.22427	0.469224	4.74031	2.13391e-06	5.52696e-05	2705.31	1679	1543.26	1821.89	813.543	153.522	318.215	274.885
ENSG00000214725	CDIPT-AS1	49.4066	2.22356	0.635733	3.49764	0.000469398	0.00545038	92.5915	59.655	53.6645	126.935	23.0437	15.1737	0	24.1899
ENSG00000117408	IPO13	645.472	2.2198	0.458975	4.83644	1.32187e-06	3.60306e-05	1484.61	786.099	976.531	1049.49	455.364	134.778	111.964	164.931
ENSG00000196358	NTNG2	548.856	2.21909	0.41213	5.38444	7.26712e-08	2.80938e-06	1482.72	502.257	882.212	777.372	297.064	122.282	153.215	173.727
ENSG00000143774	GUK1	8518.05	2.21733	0.366885	6.04366	1.50655e-09	8.86227e-08	17719.6	12855.7	10777.6	15076.2	5178.32	2413.51	2243.22	1880.22
ENSG00000146950	SHROOM2	276.346	2.21292	0.410097	5.39609	6.81105e-08	2.6607e-06	756.479	404.115	347.193	327.708	150.786	75.8683	62.8572	85.7642
ENSG00000111665	CDCA3	747.445	2.21139	0.418754	5.28088	1.28565e-07	4.73147e-06	2240.46	1008.36	880.585	828.81	377.717	157.985	278.929	206.714
ENSG00000078053	AMPH	632.825	2.2091	0.364006	6.06885	1.28828e-09	7.77025e-08	1318.33	718.747	1011.49	1138.27	291.052	108.893	269.108	206.714
ENSG00000204052	LRRC73	22.0987	2.20462	0.593362	3.71547	0.000202828	0.00272698	47.8704	20.2057	39.0287	41.482	8.51616	8.92569	1.96429	8.79633
ENSG00000177542	SLC25A22	656.324	2.20224	0.377114	5.83973	5.22864e-09	2.68713e-07	1422.26	909.258	900.1	1110.06	313.595	123.174	318.215	153.936
ENSG00000155265	GOLGA7B	15.7207	2.19841	0.685043	3.20916	0.00133125	0.012678	30.234	17.3192	22.7668	35.6745	6.51235	4.46284	0	8.79633
ENSG00000151746	BICD1	712.614	2.1944	0.248572	8.828	1.06568e-18	3.22875e-16	1060.71	1374.95	921.24	1334.06	261.496	223.142	296.608	228.705
ENSG00000179314	WSCD1	846.808	2.19423	0.340923	6.43616	1.22537e-10	9.2012e-09	1407.14	1269.11	1578.22	1339.04	497.945	198.15	267.143	217.709
ENSG00000198794	SCAMP5	115.047	2.19365	0.478302	4.58633	4.51103e-06	0.000107049	202.819	76.012	315.482	167.587	42.0798	24.0994	37.3215	54.9771
ENSG00000158423	RIBC1	62.9242	2.19241	0.567371	3.86416	0.000111472	0.00166257	132.903	50.9954	85.3753	150.994	30.558	17.8514	3.92858	30.7871
ENSG00000260987	RP11-423G4.7	28.1694	2.18969	0.722365	3.03128	0.00243517	0.0202091	76.2148	25.9788	58.5431	29.0374	13.5257	4.46284	0	17.5927
ENSG00000183570	PCBP3	1127.36	2.18883	0.389267	5.62295	1.87729e-08	8.45916e-07	1734.67	1330.69	1979.89	2405.13	678.788	212.431	294.643	382.64
ENSG00000198276	UCKL1	1560.58	2.18795	0.412788	5.30042	1.15539e-07	4.27626e-06	3374.24	2031.16	2308.39	2609.22	1057.01	429.326	347.679	327.663
ENSG00000178796	RIIAD1	11.5057	2.18648	0.708653	3.08541	0.00203273	0.0175594	19.5261	23.0923	21.1406	14.9335	6.51235	2.67771	1.96429	2.19908
ENSG00000057294	PKP2	373.635	2.18597	0.411332	5.31436	1.07034e-07	4.01276e-06	745.141	336.762	668.367	719.298	156.797	112.464	58.9287	191.32
ENSG00000225968	ELFN1	207.423	2.18587	0.447103	4.88896	1.01371e-06	2.86789e-05	451.62	440.677	299.22	185.839	117.222	78.546	51.0715	35.1853
ENSG00000175352	NRIP3	121.802	2.18214	0.576243	3.78683	0.000152578	0.00216555	268.326	128.932	169.124	244.744	34.0646	57.1244	3.92858	68.1715
ENSG00000143819	EPHX1	94.2283	2.18055	0.369999	5.8934	3.78323e-09	2.01587e-07	214.157	101.991	137.414	167.587	33.5637	31.2399	39.2858	28.5881
ENSG00000174938	SEZ6L2	439.747	2.18017	0.382773	5.69573	1.22845e-08	5.76728e-07	1026.69	478.202	710.648	686.112	201.382	95.5048	216.072	103.357
ENSG00000101152	DNAJC5	226.01	2.17845	0.425247	5.12279	3.01054e-07	9.90437e-06	554.919	258.826	441.512	240.596	127.241	58.9095	49.1072	76.9679
ENSG00000047578	KIAA0556	835.362	2.17802	0.400522	5.43795	5.38967e-08	2.1977e-06	2207.08	842.868	1474.15	987.271	335.136	150.844	335.893	349.654
ENSG00000151914	DST	4811.74	2.17686	0.321401	6.77305	1.26098e-11	1.2124e-09	5606.51	8012.05	9159.55	8884.61	1065.02	1469.17	2465.18	1831.84
ENSG00000147010	SH3KBP1	226.479	2.17403	0.483054	4.50059	6.7765e-06	0.000152873	669.556	214.566	311.417	306.137	137.26	54.4467	39.2858	79.167
ENSG00000176840	MIR7-3HG	601.479	2.17286	0.465758	4.66521	3.08308e-06	7.62895e-05	862.298	1347.05	660.236	1113.38	355.174	266.878	72.6787	134.144
ENSG00000021300	PLEKHB1	8704.01	2.16997	0.437254	4.96273	6.95106e-07	2.06519e-05	16300.5	12060.9	13808	15307.7	6154.18	2619.69	1278.75	2102.32
ENSG00000178075	GRAMD1C	352.347	2.16953	0.349349	6.21021	5.2915e-10	3.42974e-08	552.4	394.493	820.416	548.392	126.74	75.8683	135.536	164.931
ENSG00000102854	MSLN	20.0454	2.16685	0.765519	2.83057	0.00464657	0.0327573	38.4223	53.8819	26.8322	18.2521	14.5276	6.24798	0	2.19908
ENSG00000226852	RP1-212P9.2	36.398	2.16586	0.724805	2.9882	0.00280626	0.022457	97.0006	29.8275	70.7396	44.8005	1.0019	11.6034	9.82144	26.389
ENSG00000127252	HRASLS	522.164	2.16522	0.398356	5.43538	5.46796e-08	2.21576e-06	1097.87	663.903	951.325	730.913	301.572	129.422	212.143	90.1624
ENSG00000065609	SNAP91	1318.8	2.16323	0.360182	6.00593	1.90241e-09	1.0823e-07	2292.74	1575.08	2266.1	2541.19	636.207	219.572	577.501	442.015
ENSG00000197704	FRMPD2P1	11.856	2.16229	0.779651	2.77341	0.00554724	0.0373971	25.195	12.5083	13.0096	29.867	7.0133	0.892569	1.96429	4.39816
ENSG00000167065	DUSP18	155.406	2.15896	0.543814	3.97004	7.18595e-05	0.00113891	433.983	142.402	217.097	238.936	82.6568	63.3724	9.82144	54.9771
ENSG00000143514	TP53BP2	922.792	2.15866	0.562067	3.84057	0.000122747	0.00179882	1968.99	1236.4	1165.17	1754.69	585.611	346.317	39.2858	285.881
ENSG00000174498	IGDCC3	90.893	2.1574	0.634075	3.40243	0.000667886	0.00721195	113.377	153.948	169.938	169.246	44.5846	27.6696	0	48.3798
ENSG00000172824	CES4A	137.833	2.15724	0.542118	3.97929	6.91214e-05	0.0011056	533.503	111.613	131.722	136.061	57.1083	31.2399	53.0358	48.3798
ENSG00000072133	RPS6KA6	86.9216	2.15363	0.397014	5.42457	5.80927e-08	2.32871e-06	200.93	113.537	113.834	146.017	44.0836	26.7771	21.6072	28.5881
ENSG00000186007	LEMD1	194.844	2.15354	0.390852	5.50986	3.59113e-08	1.51064e-06	381.074	245.355	321.987	331.026	78.6492	30.3473	102.143	68.1715
ENSG00000171603	CLSTN1	2338.52	2.15321	0.324866	6.62798	3.403e-11	2.91673e-09	4984.19	2673.89	3950.84	3740.85	1179.24	652.468	952.68	573.96
ENSG00000165943	MOAP1	2849.94	2.14956	0.332886	6.45734	1.06559e-10	8.09474e-09	4875.23	3394.56	4476.11	5958.47	1634.6	886.321	738.573	835.651
ENSG00000117600	LPPR4	390.743	2.14781	0.404833	5.30543	1.12407e-07	4.18412e-06	483.743	737.99	587.87	761.609	224.927	59.8021	151.25	118.75
ENSG00000160345	C9orf116	45.6351	2.14613	0.657517	3.26398	0.00109857	0.0108262	80.6239	30.7897	104.077	89.6011	21.0399	16.9588	0	21.9908
ENSG00000272732	RP5-1159O4.2	60.4367	2.14575	0.813863	2.6365	0.00837661	0.0493188	274.625	31.7519	62.6086	38.9931	22.5428	13.3885	0	39.5835
ENSG00000104237	RP1	2672.01	2.14014	0.482603	4.43458	9.2252e-06	0.000198654	5376.61	1893.57	5842.92	4498.31	1326.02	282.944	933.037	1222.69
ENSG00000011201	KAL1	701.043	2.13672	0.44987	4.74965	2.03772e-06	5.31479e-05	1011.58	1170.01	1413.98	1021.29	518.985	160.662	113.929	197.917
ENSG00000237977	EIF4HP2	9.82115	2.12908	0.738245	2.88398	0.00392687	0.0288791	23.3053	16.357	14.6358	11.615	4.50855	1.78514	1.96429	4.39816
ENSG00000135423	GLS2	190.363	2.12785	0.365743	5.81789	5.95942e-09	3.01512e-07	339.502	201.095	369.147	332.686	57.6093	44.6284	72.6787	105.556
ENSG00000187416	LHFPL3	160.983	2.12576	0.39059	5.44243	5.25587e-08	2.15325e-06	181.404	219.376	387.035	264.655	52.0988	45.521	43.2144	94.5605
ENSG00000103175	WFDC1	567.319	2.1241	0.479639	4.42853	9.48775e-06	0.0002033	1098.5	494.559	713.087	1425.32	305.58	68.7278	261.25	171.528
ENSG00000132563	REEP2	592.011	2.12409	0.300512	7.06823	1.56919e-12	1.80916e-10	1200.54	661.978	957.017	1052.81	293.056	206.183	188.572	175.927
ENSG00000269486	CTC-360G5.9	16.3122	2.12255	0.767136	2.76685	0.00566012	0.0378487	51.6497	9.62178	24.3929	24.0596	7.51426	4.46284	0	8.79633
ENSG00000104381	GDAP1	1351.5	2.11787	0.37224	5.68953	1.2739e-08	5.95921e-07	2248.02	2180.29	1845.73	2572.71	818.553	365.061	249.465	532.178
ENSG00000183963	SMTN	610.384	2.11616	0.496781	4.25974	2.04661e-05	0.000394719	2113.86	610.983	534.206	754.142	267.007	116.034	324.108	162.732
ENSG00000141503	MINK1	515.856	2.116	0.357778	5.91427	3.33358e-09	1.80207e-07	1388.87	628.302	759.434	596.511	237.45	138.348	186.607	191.32
ENSG00000251321	PCAT4	267.302	2.11078	0.613638	3.43978	0.000582197	0.00648279	448.47	894.825	187.826	240.596	186.354	105.323	53.0358	21.9908
ENSG00000170324	FRMPD2	483.9	2.10913	0.494467	4.26545	1.99496e-05	0.000386607	1317.7	408.925	735.041	716.809	259.993	50.8764	190.536	191.32
ENSG00000120756	PLS1	460.92	2.10769	0.582044	3.62118	0.000293257	0.0037165	905.129	651.394	593.562	893.522	267.507	157.985	13.75	204.515
ENSG00000124490	CRISP2	76.6379	2.10745	0.661831	3.18428	0.00145116	0.0135476	207.858	91.4069	80.4967	126.935	23.0437	2.67771	60.893	19.7917
ENSG00000180509	KCNE1	28.8944	2.10691	0.693606	3.03761	0.00238459	0.0198978	83.1434	17.3192	36.5894	53.9266	5.51045	10.7108	1.96429	21.9908
ENSG00000271948	RP11-242F4.2	20.3193	2.10661	0.659919	3.19223	0.00141178	0.0132779	39.0522	28.8653	40.6549	25.7188	7.51426	5.35541	0	15.3936
ENSG00000135916	ITM2C	2944.28	2.10656	0.37127	5.67393	1.39558e-08	6.49342e-07	5040.88	2978.9	5641.28	5580.16	1819.45	997.892	770.001	725.697
ENSG00000257742	RP11-350F4.2	61.8367	2.1029	0.417865	5.03249	4.84149e-07	1.49113e-05	101.41	80.8229	132.535	87.9418	18.5352	22.3142	13.75	37.3844
ENSG00000132321	IQCA1	108.633	2.10276	0.467265	4.50014	6.79084e-06	0.000153064	325.015	111.613	140.666	133.572	35.5675	37.4879	23.5715	61.5743
ENSG00000076554	TPD52	5044.68	2.10228	0.435417	4.82819	1.37777e-06	3.73173e-05	9316.47	5721.11	8739.99	9247.16	3641.41	1138.03	881.966	1671.3
ENSG00000138834	MAPK8IP3	388.788	2.09906	0.523044	4.01317	5.991e-05	0.000988609	825.765	560.95	592.749	577.429	213.405	164.233	19.6429	156.135
ENSG00000140416	TPM1	513.487	2.09515	0.554889	3.77579	0.0001595	0.00224403	1415.33	600.399	739.106	624.719	271.014	205.291	25.5358	226.505
ENSG00000110697	PITPNM1	1299.55	2.09471	0.442777	4.73083	2.23599e-06	5.73434e-05	3354.71	1986.9	1425.36	1736.44	811.039	282.944	563.751	235.302
ENSG00000260231	JHDM1D-AS1	115.484	2.09445	0.699406	2.9946	0.002748	0.0220858	177.625	82.7473	309.79	197.454	54.1026	38.3805	0	63.7734
ENSG00000166592	RRAD	2482.22	2.09367	0.507154	4.12827	3.65507e-05	0.000645672	3469.98	5202.49	4121.6	3494.44	2152.08	548.037	455.715	413.427
ENSG00000197183	C20orf112	1931.84	2.09354	0.41447	5.05112	4.39225e-07	1.37388e-05	3930.41	2365.99	2987.32	3340.13	1368.6	363.275	538.215	560.766
ENSG00000154328	NEIL2	822.303	2.09238	0.426616	4.90461	9.3614e-07	2.66749e-05	1808.37	1029.53	761.06	1778.75	493.937	304.366	147.322	255.094
ENSG00000177575	CD163	26.1447	2.09146	0.672377	3.11055	0.00186739	0.0165062	42.8314	33.6762	47.9728	46.4598	4.50855	5.35541	1.96429	26.389
ENSG00000225718	RP11-3P22.2	44.1516	2.09021	0.55612	3.75855	0.0001709	0.00238382	85.033	31.7519	101.637	69.6897	13.5257	6.24798	25.5358	19.7917
ENSG00000109103	UNC119	12729.7	2.08956	0.466326	4.48089	7.43322e-06	0.000164834	28947.1	14528.9	19894.9	19930.4	9748.99	2204.64	2533.93	4048.51
ENSG00000208028	MIR616	60.3949	2.08928	0.551725	3.78681	0.000152593	0.00216555	203.449	50.0332	89.4408	54.7562	29.5561	16.9588	23.5715	15.3936
ENSG00000145087	STXBP5L	322.76	2.08653	0.387848	5.37978	7.45774e-08	2.8788e-06	300.45	698.541	522.009	579.918	100.19	70.5129	180.715	129.746
ENSG00000244564	RP11-14D22.1	20.1422	2.0864	0.721088	2.8934	0.0038109	0.0283058	61.7277	7.69742	30.0846	34.0152	8.51616	2.67771	9.82144	6.59725
ENSG00000166402	TUB	507.439	2.08622	0.402048	5.18899	2.11436e-07	7.29693e-06	1390.13	432.018	716.34	772.395	252.479	127.637	210.179	158.334
ENSG00000135502	SLC26A10	40.6751	2.0824	0.678139	3.07075	0.00213521	0.0182629	103.299	22.1301	93.5063	48.1191	5.51045	6.24798	33.3929	13.1945
ENSG00000269978	RP11-338N10.3	71.5679	2.08218	0.526488	3.95486	7.65807e-05	0.00120349	190.852	60.6172	119.525	97.8975	28.5542	16.9588	47.1429	10.9954
ENSG00000184384	MAML2	521.299	2.08158	0.463354	4.49242	7.04195e-06	0.000158177	846.551	625.415	974.092	959.063	183.849	83.0089	392.858	105.556
ENSG00000124406	ATP8A1	529.733	2.08124	0.232419	8.9547	3.40656e-19	1.12356e-16	905.129	831.321	839.931	854.529	193.367	152.629	227.857	233.103
ENSG00000266709	RP11-214O1.2	123.112	2.07765	0.50651	4.10188	4.098e-05	0.000710429	97.6305	390.644	116.273	200.773	52.0988	24.0994	55.0001	48.3798
ENSG00000204934	ATP6V0E2-AS1	50.443	2.07625	0.716169	2.89911	0.00374229	0.0279316	153.689	30.7897	90.2539	61.3933	31.5599	16.0662	0	19.7917
ENSG00000155052	CNTNAP5	171.694	2.07624	0.458708	4.52627	6.00334e-06	0.000137454	164.397	335.8	243.929	374.167	22.5428	74.9758	78.5715	79.167
ENSG00000116329	OPRD1	63.4522	2.07607	0.562155	3.69306	0.000221573	0.00293509	91.9616	73.1255	146.358	101.216	10.019	8.03312	37.3215	39.5835
ENSG00000171444	MCC	1550.3	2.07106	0.251617	8.23099	1.85666e-16	4.17633e-14	2979.3	2644.06	2068.52	2352.86	633.702	444.499	720.894	558.567
ENSG00000272016	RP11-215G15.5	768.929	2.07084	0.461179	4.49032	7.1117e-06	0.000159469	1552.01	699.503	1647.34	1119.18	397.755	113.356	441.965	180.325
ENSG00000266378	RP11-214O1.3	38.2085	2.07039	0.773329	2.67724	0.00742305	0.0454918	117.157	50.0332	57.73	28.2077	8.01521	7.14055	0	37.3844
ENSG00000023171	GRAMD1B	838.796	2.07006	0.266031	7.78129	7.17903e-15	1.23879e-12	1734.04	1109.39	1404.22	1189.7	297.064	350.779	381.072	244.098
ENSG00000137802	MAPKBP1	342.074	2.06876	0.503562	4.10826	3.98653e-05	0.000693411	1009.69	270.372	499.242	453.813	74.1407	74.0832	247.5	107.755
ENSG00000267424	CTD-2265O21.3	15.2772	2.06759	0.764906	2.70307	0.00687029	0.0431147	56.6887	12.5083	20.3275	12.4446	7.51426	2.67771	7.85715	2.19908
ENSG00000157152	SYN2	120.264	2.06685	0.455538	4.53717	5.70141e-06	0.000131349	348.95	117.386	140.666	176.713	55.1045	28.5622	35.3572	59.3752
ENSG00000095303	PTGS1	66.04	2.06635	0.530317	3.89644	9.76184e-05	0.00148312	68.6563	91.4069	83.7491	189.158	33.5637	18.7439	7.85715	35.1853
ENSG00000254470	AP5B1	43.4973	2.06437	0.644698	3.20207	0.00136442	0.0129221	108.968	49.0711	61.7955	66.3712	14.0266	16.9588	0	30.7871
ENSG00000231738	TSPAN19	241.917	2.06402	0.367015	5.6238	1.86799e-08	8.4354e-07	584.523	254.015	329.305	401.546	98.6872	57.1244	100.179	109.954
ENSG00000269825	CTD-3099C6.9	129.714	2.06306	0.424754	4.85707	1.19135e-06	3.29181e-05	95.111	251.128	258.565	239.766	44.0836	58.017	29.4643	61.5743
ENSG00000224531	SMIM13	699.061	2.06206	0.41564	4.96116	7.0072e-07	2.07949e-05	1923.01	688.919	888.716	1047.83	364.191	147.274	328.036	204.515
ENSG00000106537	TSPAN13	556.199	2.06062	0.538135	3.82919	0.000128568	0.00187045	780.414	793.797	783.014	1282.62	329.124	132.993	35.3572	312.27
ENSG00000260641	RP11-1299A16.3	39.2301	2.05986	0.778413	2.64623	0.00813954	0.0484099	160.618	33.6762	47.1597	19.9114	13.5257	16.9588	0	21.9908
ENSG00000073350	LLGL2	1048.23	2.05825	0.402593	5.11247	3.17969e-07	1.03952e-05	2535.87	1226.78	1645.71	1407.9	700.329	249.027	275	345.256
ENSG00000186111	PIP5K1C	459.691	2.05775	0.359134	5.72976	1.00576e-08	4.80843e-07	779.154	694.692	784.64	726.764	264.502	101.753	216.072	109.954
ENSG00000179979	CRIPAK	34.5457	2.056	0.720341	2.85421	0.00431442	0.0309387	117.786	46.1845	22.7668	42.3116	15.0285	12.496	0	19.7917
ENSG00000140396	NCOA2	758.088	2.05415	0.556099	3.69387	0.000220869	0.00292725	1341.63	1015.1	1254.61	1350.65	472.396	218.679	33.3929	378.242
ENSG00000167566	NCKAP5L	258.953	2.05251	0.418933	4.89937	9.61432e-07	2.73185e-05	672.076	297.313	338.249	377.486	104.198	140.133	43.2144	98.9587
ENSG00000255020	AF131216.5	85.3985	2.04972	0.514795	3.98163	6.84441e-05	0.00109679	77.4745	124.121	138.227	215.706	36.0684	9.81826	33.3929	48.3798
ENSG00000041515	MYO16	406.882	2.04971	0.277115	7.39659	1.39726e-13	1.9469e-11	662.628	675.449	601.693	686.942	145.276	111.571	221.965	149.538
ENSG00000116661	FBXO2	36.0602	2.04786	0.748727	2.73512	0.00623576	0.0404882	127.235	21.1679	15.4489	76.3268	21.5409	11.6034	1.96429	13.1945
ENSG00000256463	SALL3	40.7352	2.04686	0.574981	3.55988	0.000371022	0.00448601	103.299	58.6928	51.2252	51.4377	14.5276	3.57027	25.5358	17.5927
ENSG00000261713	SSTR5-AS1	30.0277	2.04669	0.678493	3.01652	0.00255696	0.0209642	31.4937	44.2602	54.4776	68.8601	20.539	2.67771	15.7143	2.19908
ENSG00000186094	AGBL4	134.505	2.04646	0.521245	3.92609	8.63375e-05	0.00133826	345.801	114.499	247.182	166.758	31.5599	33.025	29.4643	107.755
ENSG00000132024	CC2D1A	357.606	2.04246	0.397159	5.14267	2.70855e-07	9.09459e-06	1040.55	393.531	458.587	427.264	177.837	108.001	147.322	107.755
ENSG00000178719	GRINA	471.942	2.0424	0.402322	5.07653	3.84395e-07	1.22893e-05	992.682	530.16	763.499	777.372	269.01	141.918	223.929	76.9679
ENSG00000017483	SLC38A5	5025.37	2.04227	0.483751	4.22173	2.42433e-05	0.000455759	11073.2	6327.28	7496.77	7811.89	4004.6	1067.51	1724.65	697.109
ENSG00000131711	MAP1B	19285.1	2.04193	0.334167	6.11052	9.93056e-10	6.10261e-08	19457.4	21514.3	49686	34109	7626.47	7715.36	7531.08	6641.23
ENSG00000170837	GPR27	113.581	2.03936	0.547148	3.72725	0.000193578	0.00263801	308.008	51.9576	231.733	151.824	64.1216	46.4136	21.6072	32.9862
ENSG00000185133	INPP5J	126.283	2.03889	0.426354	4.78215	1.73428e-06	4.58301e-05	337.613	160.684	192.704	128.594	55.6055	37.4879	66.7858	30.7871
ENSG00000112309	B3GAT2	475.545	2.03019	0.40246	5.04446	4.5481e-07	1.41415e-05	642.472	996.816	776.509	662.052	198.376	99.9677	318.215	109.954
ENSG00000165164	CXorf22	34.1808	2.02839	0.648765	3.12654	0.00176878	0.0158758	90.7019	26.941	83.7491	21.5706	6.51235	11.6034	23.5715	8.79633
ENSG00000104219	ZDHHC2	697.798	2.02782	0.367209	5.52225	3.34688e-08	1.42261e-06	1271.72	741.839	1304.21	1195.51	411.28	166.91	308.393	182.524
ENSG00000144840	RABL3	1283.49	2.02757	0.45619	4.44458	8.80646e-06	0.000191058	3897.03	1008.36	1491.22	1931.4	798.014	367.738	312.322	461.807
ENSG00000163710	PCOLCE2	352.545	2.02469	0.410057	4.93759	7.90941e-07	2.31299e-05	620.426	424.32	673.245	559.177	108.205	57.1244	223.929	153.936
ENSG00000173826	KCNH6	1033.53	2.02389	0.516619	3.91757	8.94453e-05	0.0013766	3078.82	1535.64	1177.37	930.856	728.883	171.373	451.786	193.519
ENSG00000080293	SCTR	38.5779	2.02065	0.654933	3.08528	0.00203363	0.0175594	35.9028	19.2436	113.834	82.1343	10.52	5.35541	19.6429	21.9908
ENSG00000103742	IGDCC4	385.392	2.01756	0.319377	6.31719	2.6636e-10	1.85569e-08	861.668	545.555	526.888	550.881	190.361	121.389	106.072	180.325
ENSG00000090975	PITPNM2	200.264	2.01377	0.613313	3.28344	0.0010255	0.0102573	542.322	140.478	322.8	298.67	23.5447	21.4216	147.322	105.556
ENSG00000036672	USP2	344.353	2.0083	0.501124	4.00759	6.13419e-05	0.0010065	917.727	332.913	535.832	449.665	271.014	81.2237	60.893	105.556
ENSG00000245556	CTD-2037K23.2	263.589	2.00723	0.571832	3.51018	0.000447795	0.00525068	767.187	262.674	336.623	351.767	193.367	89.2569	17.6786	90.1624
ENSG00000215218	UBE2QL1	137.632	2.00199	0.659941	3.03359	0.00241664	0.020112	279.034	48.1089	305.725	268.803	101.693	24.0994	9.82144	63.7734
ENSG00000174996	KLC2	471.897	2.00184	0.33357	6.00127	1.9578e-09	1.10656e-07	1013.47	542.668	721.218	762.439	268.008	149.059	188.572	129.746
ENSG00000132932	ATP8A2	489.346	2.00163	0.421026	4.75416	1.99274e-06	5.20792e-05	1267.31	889.052	447.204	552.54	193.868	99.9677	269.108	195.718
ENSG00000152463	OLAH	153.244	2.00088	0.644199	3.10599	0.00189642	0.016688	476.185	44.2602	367.52	111.172	40.577	24.0994	78.5715	83.5651
ENSG00000128487	SPECC1	466.005	2.00004	0.380812	5.25203	1.50431e-07	5.42134e-06	950.48	560.95	745.611	739.209	114.217	108.001	225.893	283.682
ENSG00000256783	RP11-503G7.1	170.286	1.99557	0.521727	3.82493	0.000130811	0.00189462	404.379	267.485	221.976	212.388	139.765	23.2068	49.1072	43.9816
ENSG00000111834	RSPH4A	82.3212	1.99405	0.414205	4.81416	1.47821e-06	3.94635e-05	179.514	92.369	126.03	130.253	31.5599	20.5291	25.5358	52.778
ENSG00000164398	ACSL6	795.223	1.99187	0.41264	4.82714	1.38508e-06	3.74373e-05	1717.67	758.196	1435.12	1212.1	400.259	137.456	445.894	255.094
ENSG00000136854	STXBP1	3611.46	1.988	0.434808	4.57213	4.82803e-06	0.000113845	5299.13	4701.2	7720.37	5561.9	2785.28	977.363	632.501	1213.89
ENSG00000112619	PRPH2	3403.59	1.98774	0.55668	3.5707	0.000356031	0.00434916	7196.31	4685.8	4308.61	5882.97	3051.79	382.019	465.536	1255.68
ENSG00000166016	ABTB2	98.905	1.98581	0.353926	5.61081	2.01384e-08	8.98504e-07	153.059	172.23	113.834	193.306	27.0513	40.1656	43.2144	48.3798
ENSG00000085365	SCAMP1	3542.39	1.98504	0.281287	7.057	1.70135e-12	1.9438e-10	6883.26	4592.47	5209.52	6024.84	2029.35	1188.01	1202.14	1209.5
ENSG00000125434	SLC25A35	58.1401	1.98415	0.712288	2.78559	0.00534298	0.036387	182.034	50.9954	102.45	46.4598	34.0646	20.5291	0	28.5881
ENSG00000157617	C2CD2	469.05	1.98357	0.31882	6.22158	4.9216e-10	3.19793e-08	1116.77	512.841	656.983	724.275	223.424	183.869	147.322	186.922
ENSG00000128011	LRFN1	122.608	1.98157	0.434035	4.56547	4.98388e-06	0.000117096	236.203	223.225	169.124	164.269	87.1654	27.6696	31.4286	41.7826
ENSG00000161328	LRRC56	30.9556	1.97896	0.620125	3.19122	0.00141671	0.0132975	59.838	23.0923	59.3562	59.7341	18.0342	8.03312	1.96429	17.5927
ENSG00000100379	KCTD17	367.254	1.97779	0.466779	4.23709	2.26433e-05	0.000430966	520.906	694.692	621.207	532.629	234.946	81.2237	206.25	46.1807
ENSG00000154721	JAM2	599.305	1.97685	0.350019	5.64783	1.62484e-08	7.45366e-07	1053.78	788.023	995.232	1012.16	391.242	183.869	141.429	228.705
ENSG00000095397	DFNB31	406.03	1.97583	0.284926	6.93452	4.07589e-12	4.26512e-10	845.921	664.865	577.3	515.206	198.877	166.018	159.107	120.95
ENSG00000154102	C16orf74	218.984	1.97448	0.474522	4.16098	3.16883e-05	0.000569036	427.685	249.204	398.418	339.323	174.331	39.273	51.0715	72.5697
ENSG00000183784	C9orf66	69.8173	1.97344	0.470181	4.1972	2.70241e-05	0.00049735	153.689	79.8607	148.797	68.0305	38.5732	16.9588	19.6429	32.9862
ENSG00000138166	DUSP5	516.747	1.97197	0.39309	5.01658	5.25988e-07	1.61237e-05	1221.33	502.257	772.443	826.321	301.572	231.175	168.929	109.954
ENSG00000111664	GNB3	20174	1.9702	0.444241	4.43497	9.2086e-06	0.000198461	40137.5	27446.1	27826.7	34357	16733.7	4746.68	4068.04	6076.06
ENSG00000070214	SLC44A1	905.874	1.96536	0.299014	6.57281	4.93738e-11	4.09709e-09	1405.25	1444.23	1386.33	1563.04	482.415	418.615	206.25	340.858
ENSG00000188807	TMEM201	358.07	1.96466	0.376314	5.22081	1.78142e-07	6.27252e-06	847.181	420.472	561.038	468.746	205.39	102.645	168.929	90.1624
ENSG00000248632	RP11-366M4.11	46.6324	1.96424	0.677362	2.89984	0.00373351	0.02789	49.1302	89.4825	81.3098	86.2825	38.0722	13.3885	0	15.3936
ENSG00000160796	NBEAL2	104.315	1.96062	0.544871	3.59831	0.000320286	0.00399875	210.378	106.802	265.07	87.9418	13.5257	31.2399	66.7858	52.778
ENSG00000181039	ANKRD34A	40.7616	1.9605	0.590421	3.32052	0.000898512	0.009239	76.8446	74.0877	46.3466	69.6897	26.0494	22.3142	1.96429	8.79633
ENSG00000132386	SERPINF1	1461.62	1.95891	0.351443	5.57392	2.49075e-08	1.09074e-06	2672.56	1179.63	2874.3	2629.96	798.014	570.351	418.394	549.771
ENSG00000137098	SPAG8	68.1692	1.95611	0.70268	2.78378	0.00537298	0.036534	220.456	83.7095	54.4776	87.1122	37.5713	31.2399	0	30.7871
ENSG00000271830	RP11-1C8.7	21.2352	1.95601	0.641781	3.04778	0.00230537	0.0194335	53.5393	24.0544	28.4584	33.1856	14.5276	5.35541	1.96429	8.79633
ENSG00000250479	CHCHD10	82.4057	1.95356	0.398807	4.89851	9.65654e-07	2.74086e-05	154.319	108.726	131.722	131.913	28.5542	29.4548	56.9644	17.5927
ENSG00000077235	GTF3C1	1064.24	1.95069	0.299046	6.52305	6.889e-11	5.50613e-09	2358.25	1317.22	1509.92	1610.33	550.544	458.78	306.429	402.432
ENSG00000168672	FAM84B	1079.97	1.94916	0.342022	5.69895	1.20548e-08	5.71091e-07	2878.52	1297.02	1252.17	1473.44	551.546	393.623	408.572	384.839
ENSG00000165695	AK8	43.863	1.94771	0.544113	3.57961	0.000344113	0.00422337	93.2214	35.6006	83.7491	68.8601	14.5276	16.0662	5.89287	32.9862
ENSG00000180891	CUEDC1	343.347	1.9476	0.393392	4.95078	7.3916e-07	2.17875e-05	963.707	304.048	500.055	427.264	132.251	107.108	165	147.338
ENSG00000102003	SYP	1995.94	1.94603	0.435144	4.47216	7.74323e-06	0.000170692	4413.53	2226.48	3271.09	2883	1577.49	564.996	408.572	622.34
ENSG00000197977	ELOVL2	876.564	1.94502	0.335294	5.80094	6.59437e-09	3.3027e-07	1308.88	1207.53	1420.48	1661.77	557.558	215.109	357.501	283.682
ENSG00000039523	FAM65A	287.175	1.94325	0.308659	6.29577	3.05887e-10	2.09742e-08	624.205	351.195	460.214	394.079	126.239	85.6866	141.429	114.352
ENSG00000136144	RCBTB1	1715.22	1.94323	0.380518	5.10681	3.27635e-07	1.06711e-05	3448.56	2355.41	2566.14	2594.28	1040.47	364.168	917.323	435.418
ENSG00000007062	PROM1	7793.71	1.94273	0.265949	7.30491	2.77458e-13	3.72651e-11	13680.2	11158.4	11215.9	13589.5	4339.73	3288.22	2280.54	2797.23
ENSG00000132535	DLG4	319.149	1.9419	0.27869	6.96795	3.21598e-12	3.46262e-10	568.146	359.854	643.161	460.45	127.241	120.497	137.5	136.343
ENSG00000172260	NEGR1	293.412	1.94039	0.433302	4.47814	7.52978e-06	0.000166692	295.411	255.939	644.787	680.305	112.714	68.7278	172.857	116.551
ENSG00000138449	SLC40A1	1179.82	1.94005	0.399217	4.85965	1.17593e-06	3.25265e-05	1571.54	1665.53	2811.69	1497.5	838.09	299.903	312.322	442.015
ENSG00000176771	NCKAP5	680.034	1.93963	0.241341	8.03688	9.2155e-16	1.8907e-13	1072.05	812.078	1259.49	1182.24	297.565	242.779	275	299.075
ENSG00000188107	EYS	719.355	1.93219	0.320231	6.03376	1.60189e-09	9.34516e-08	1106.06	1001.63	1305.02	1165.64	314.597	158.877	410.536	292.478
ENSG00000168993	CPLX1	145.239	1.93003	0.660235	2.92325	0.00346397	0.0262999	274.625	250.166	225.228	189.158	43.5827	15.1737	155.179	8.79633
ENSG00000175544	CABP4	94.7735	1.92911	0.45604	4.23014	2.33543e-05	0.000442238	193.371	88.5203	151.236	171.735	46.0874	15.1737	39.2858	52.778
ENSG00000205356	TECPR1	485.579	1.92474	0.408105	4.71628	2.40191e-06	6.09388e-05	1028.58	481.089	1030.2	559.177	247.469	134.778	286.786	116.551
ENSG00000104112	SCG3	2406.75	1.92211	0.408298	4.70761	2.5064e-06	6.32205e-05	4862.63	2996.22	3886.61	3611.42	1857.02	627.476	876.073	536.576
ENSG00000105392	CRX	3530.23	1.92157	0.470762	4.08183	4.46827e-05	0.00076646	7030.65	3445.56	5773	6332.64	3100.38	785.46	850.537	923.614
ENSG00000080644	CHRNA3	3770.4	1.91876	0.376956	5.09015	3.57784e-07	1.15726e-05	6851.14	4548.21	6655.21	5960.96	2821.85	1009.5	1245.36	1070.95
ENSG00000258986	TMEM179	65.859	1.9185	0.480222	3.99502	6.4688e-05	0.0010482	99.5201	87.5582	137.414	98.7271	47.0893	12.496	17.6786	26.389
ENSG00000232065	LINC01063	12.2874	1.91709	0.709981	2.7002	0.00692985	0.0433527	18.8962	23.0923	17.8882	20.741	7.51426	3.57027	0	6.59725
ENSG00000119771	KLHL29	342.195	1.91372	0.327442	5.84444	5.08262e-09	2.62148e-07	556.179	490.711	556.159	572.451	200.38	91.9346	98.2144	171.528
ENSG00000160216	AGPAT3	843.555	1.91115	0.411665	4.64248	3.44248e-06	8.43812e-05	2130.86	744.725	1202.57	1295.07	494.939	172.266	331.965	376.043
ENSG00000007264	MATK	506.474	1.90775	0.572383	3.33299	0.000859183	0.0088978	1035.51	628.302	1001.74	587.385	470.392	44.6284	182.679	101.158
ENSG00000039560	RAI14	1809.01	1.90749	0.29691	6.42447	1.3233e-10	9.8796e-09	3526.04	2080.23	2841.78	3029.01	987.874	811.345	500.894	694.91
ENSG00000165025	SYK	189.404	1.90603	0.45355	4.20246	2.64028e-05	0.000487885	272.735	397.379	138.227	401.546	120.729	59.8021	41.2501	83.5651
ENSG00000136002	ARHGEF4	417.868	1.90561	0.383163	4.97336	6.58018e-07	1.96621e-05	883.084	501.295	619.581	651.267	184.35	104.431	286.786	112.153
ENSG00000152484	USP12	498.74	1.90554	0.477345	3.99196	6.55304e-05	0.00105922	993.311	509.954	743.985	939.982	347.66	228.498	55.0001	171.528
ENSG00000049759	NEDD4L	1529.29	1.90478	0.317341	6.0023	1.94538e-09	1.10193e-07	2734.28	1481.75	2698.67	2782.61	672.776	404.334	738.573	721.299
ENSG00000145362	ANK2	756.112	1.90334	0.324576	5.86409	4.51604e-09	2.36285e-07	1328.4	839.019	1125.33	1500.82	325.618	238.316	231.786	459.608
ENSG00000182541	LIMK2	468.225	1.90246	0.45711	4.16193	3.15566e-05	0.000567453	1000.87	631.189	783.014	571.622	272.016	207.076	49.1072	230.904
ENSG00000130649	CYP2E1	21.0567	1.89878	0.707789	2.68269	0.00730321	0.0449121	30.8638	35.6006	45.5335	23.2299	4.50855	8.92569	0	19.7917
ENSG00000189221	MAOA	1301.45	1.89701	0.490602	3.8667	0.000110318	0.00165009	2486.11	2260.16	1540.01	2020.17	1196.27	350.779	206.25	351.853
ENSG00000105409	ATP1A3	1562.58	1.89691	0.357865	5.30062	1.15407e-07	4.27626e-06	2513.83	2026.35	2766.16	2609.22	1023.94	382.912	758.215	420.025
ENSG00000141576	RNF157	776.006	1.89143	0.331946	5.69801	1.21213e-08	5.72159e-07	1352.34	863.073	1303.4	1393.79	346.157	199.043	475.358	274.885
ENSG00000220008	LINGO3	134.457	1.88926	0.573305	3.29539	0.000982865	0.00992617	297.301	289.615	147.984	129.424	127.742	32.1325	29.4643	21.9908
ENSG00000101463	SYNDIG1	292.29	1.88866	0.53267	3.54564	0.000391659	0.00470434	581.374	233.809	617.955	435.561	251.978	38.3805	82.5001	96.7596
ENSG00000259044	RP11-789A21.1	34.6524	1.88846	0.697302	2.70823	0.00676422	0.0427032	95.7409	44.2602	21.9537	62.223	24.5466	1.78514	15.7143	10.9954
ENSG00000125931	CITED1	17.0971	1.88801	0.682851	2.76489	0.00569419	0.0380333	23.3053	22.1301	35.7763	30.6967	12.0228	6.24798	0	6.59725
ENSG00000171757	LRRC34	252.395	1.88605	0.392624	4.80372	1.55743e-06	4.14087e-05	546.731	223.225	344.754	485.339	132.251	66.0501	84.4644	136.343
ENSG00000110436	SLC1A2	839.137	1.88581	0.50147	3.76056	0.000169531	0.00236725	1476.42	522.462	1970.14	1378.03	512.472	189.225	145.357	518.983
ENSG00000273066	RP11-216L13.19	65.9012	1.88255	0.520716	3.61531	0.000299985	0.00378335	200.93	70.239	73.1788	76.3268	37.0703	20.5291	13.75	35.1853
ENSG00000124171	PARD6B	787.828	1.88141	0.377574	4.98289	6.26419e-07	1.87825e-05	1783.8	805.343	796.836	1604.52	443.341	228.498	273.036	367.247
ENSG00000166900	STX3	2985.34	1.88085	0.426131	4.41379	1.01575e-05	0.000215701	5760.2	2588.26	4991.61	5604.22	2141.56	582.847	1310.18	903.823
ENSG00000118242	MREG	417.512	1.87899	0.466796	4.02529	5.6904e-05	0.000949225	890.642	413.736	640.721	711.831	354.172	96.3974	96.2501	136.343
ENSG00000116852	KIF21B	609.405	1.87769	0.387173	4.84973	1.23631e-06	3.4052e-05	838.992	674.486	1279.82	1062.77	228.934	145.489	438.036	206.714
ENSG00000180611	MB21D2	66.0565	1.87408	0.426187	4.39733	1.0959e-05	0.000231026	124.085	101.991	104.89	91.2604	42.5808	27.6696	11.7857	24.1899
ENSG00000174804	FZD4	68.3431	1.87381	0.50626	3.70128	0.000214512	0.00285521	104.559	79.8607	79.6836	167.587	15.0285	23.2068	19.6429	57.1761
ENSG00000149403	GRIK4	154.579	1.8717	0.524718	3.56707	0.000361	0.00439748	396.191	281.918	160.993	141.039	33.5637	26.7771	88.393	107.755
ENSG00000165995	CACNB2	746.613	1.87165	0.368033	5.08555	3.6656e-07	1.17769e-05	1843.64	645.621	1090.36	1140.75	400.259	217.787	284.822	349.654
ENSG00000240771	ARHGEF25	21.7109	1.87038	0.649827	2.87828	0.0039985	0.0292539	43.4613	14.4327	55.2907	24.8892	4.50855	9.81826	5.89287	15.3936
ENSG00000255571	LINC00925	42.5207	1.86789	0.534969	3.49158	0.000480177	0.00555919	71.8056	81.7851	63.4217	54.7562	19.0361	23.2068	1.96429	24.1899
ENSG00000159363	ATP13A2	400.651	1.85847	0.322168	5.76864	7.99142e-09	3.88478e-07	634.283	542.668	628.525	723.446	248.972	159.77	98.2144	169.329
ENSG00000224424	PRKAR2A-AS1	49.5898	1.85695	0.635746	2.92091	0.00349014	0.0264358	180.774	22.1301	59.3562	54.7562	25.0475	14.2811	11.7857	28.5881
ENSG00000067177	PHKA1	175.446	1.85682	0.384626	4.8276	1.38188e-06	3.73898e-05	393.041	199.171	236.612	280.418	90.672	80.3312	35.3572	87.9633
ENSG00000163377	FAM19A4	1130.52	1.85589	0.497489	3.73051	0.000191091	0.00260957	1968.99	1031.45	2053.89	2118.9	1009.41	212.431	218.036	431.02
ENSG00000005249	PRKAR2B	1100.82	1.85449	0.463843	3.9981	6.38537e-05	0.00103775	1849.94	1801.2	1406.66	1915.64	970.341	309.721	174.822	378.242
ENSG00000100228	RAB36	216.83	1.85408	0.331827	5.58748	2.30388e-08	1.01573e-06	445.951	228.998	306.538	382.464	98.6872	70.5129	80.5358	120.95
ENSG00000183023	SLC8A1	594.568	1.85286	0.310269	5.97178	2.34684e-09	1.3094e-07	1167.79	783.213	719.592	1069.41	192.365	310.614	192.5	321.066
ENSG00000092931	MFSD11	676.411	1.85262	0.369364	5.01569	5.28427e-07	1.61604e-05	1627.59	527.273	1061.91	1046.18	310.088	201.721	304.465	332.061
ENSG00000198208	RPS6KL1	336.316	1.84139	0.360234	5.11165	3.19351e-07	1.04273e-05	654.439	363.703	781.387	316.093	155.295	122.282	143.393	153.936
ENSG00000141367	CLTC	3087.08	1.84064	0.307646	5.983	2.19067e-09	1.22885e-07	4229.6	4031.52	5320.1	5813.29	1852.01	1326.36	795.537	1328.25
ENSG00000163328	GPR155	274.965	1.83999	0.375779	4.89647	9.75733e-07	2.76345e-05	517.757	271.334	491.924	444.687	64.1216	103.538	141.429	164.931
ENSG00000066629	EML1	3701.74	1.83975	0.342161	5.37683	7.58072e-08	2.91762e-06	5036.47	5822.14	7068.26	5351.18	2503.75	1686.06	903.573	1242.48
ENSG00000072954	TMEM38A	259.633	1.8391	0.414761	4.43413	9.24436e-06	0.000198903	577.595	191.473	445.578	420.627	118.725	72.2981	165	85.7642
ENSG00000139625	MAP3K12	126.994	1.8389	0.423646	4.34066	1.42058e-05	0.000290312	327.535	110.65	205.714	154.313	43.0817	42.8433	74.643	57.1761
ENSG00000250543	RP11-442N1.1	104.483	1.83476	0.633316	2.89708	0.00376659	0.0280727	273.995	59.655	173.19	158.461	62.6188	5.35541	43.2144	59.3752
ENSG00000001461	NIPAL3	870.733	1.83386	0.468387	3.91527	9.03035e-05	0.00138782	2694.6	600.399	1004.99	1193.85	291.553	245.456	585.358	349.654
ENSG00000156959	LHFPL4	84.9141	1.8335	0.586618	3.12555	0.00177472	0.0159126	231.794	95.2556	92.6932	118.638	42.5808	7.14055	64.8215	26.389
ENSG00000158445	KCNB1	716.08	1.83177	0.411927	4.44684	8.7142e-06	0.000189214	1315.18	958.329	1230.22	1001.38	322.612	116.034	516.608	268.288
ENSG00000150510	FAM124A	549.263	1.83058	0.41237	4.43917	9.03063e-06	0.000195271	1066.38	523.425	886.277	982.293	382.726	105.323	210.179	237.501
ENSG00000066084	DIP2B	772.438	1.83054	0.272843	6.70914	1.95774e-11	1.77738e-09	1075.2	838.057	1505.86	1419.51	351.667	284.729	361.429	343.057
ENSG00000112242	E2F3	128.714	1.82635	0.422233	4.32546	1.52211e-05	0.00030888	287.223	96.2178	251.247	175.054	52.5998	55.3393	74.643	37.3844
ENSG00000087274	ADD1	3029.57	1.82517	0.30182	6.04721	1.4738e-09	8.70779e-08	6338.42	3082.82	4393.17	5169.48	1761.84	1172.84	1139.29	1178.71
ENSG00000182870	GALNT9	67.9151	1.82271	0.578581	3.15031	0.00163098	0.0148694	141.722	38.4871	173.19	75.4972	24.0456	13.3885	55.0001	21.9908
ENSG00000070729	CNGB1	1232.83	1.81671	0.67008	2.71119	0.00670432	0.0425328	4302.04	552.29	1562.77	1441.08	1102.59	72.2981	308.393	521.182
ENSG00000163618	CADPS	2216.06	1.81623	0.341241	5.32242	1.02398e-07	3.86119e-06	3697.99	3264.67	3422.33	3495.27	1257.89	429.326	1109.82	1051.16
ENSG00000167889	MGAT5B	46.3486	1.81391	0.610902	2.96924	0.00298537	0.0235717	142.352	21.1679	56.1038	73.0083	19.0361	8.92569	21.6072	28.5881
ENSG00000107862	GBF1	799.266	1.81337	0.227257	7.97939	1.47062e-15	2.88967e-13	1442.41	983.346	1249.73	1312.49	369.701	302.581	373.215	360.649
ENSG00000100994	PYGB	1793.85	1.81235	0.314147	5.7691	7.96936e-09	3.8813e-07	3680.35	2467.02	2631.19	2447.44	1203.28	677.46	667.858	576.16
ENSG00000143469	SYT14	96.416	1.81228	0.526673	3.441	0.000579564	0.00646716	234.313	80.8229	156.928	137.72	69.1311	25.8845	13.75	52.778
ENSG00000254035	RP11-281O15.4	25.2606	1.81141	0.615004	2.94537	0.00322571	0.0249183	59.838	31.7519	39.8418	29.0374	13.5257	6.24798	19.6429	2.19908
ENSG00000068400	GRIPAP1	698.375	1.81065	0.416571	4.34657	1.38285e-05	0.000283936	2083.62	757.234	862.697	681.134	434.324	247.242	261.25	259.492
ENSG00000068796	KIF2A	1513.02	1.80848	0.321725	5.62122	1.89617e-08	8.50686e-07	2518.87	1283.54	3110.1	2547.82	701.33	579.277	811.251	551.97
ENSG00000154978	VOPP1	901.855	1.80743	0.52897	3.41688	0.000633439	0.00692644	2848.29	623.491	1065.16	1153.2	783.987	239.208	275	226.505
ENSG00000130822	PNCK	176.317	1.80709	0.440214	4.10503	4.0427e-05	0.000702243	421.386	186.662	264.257	233.958	90.672	39.273	123.75	50.5789
ENSG00000242779	ZNF702P	353.888	1.80657	0.646703	2.79351	0.00521402	0.0357611	1053.15	268.448	413.054	515.206	279.029	132.1	11.7857	158.334
ENSG00000140983	RHOT2	1204.14	1.80639	0.391595	4.61289	3.97113e-06	9.54536e-05	3192.83	1284.51	1647.34	1423.66	821.559	475.739	402.679	384.839
ENSG00000253230	LINC00599	3369.63	1.80377	0.341379	5.28376	1.26559e-07	4.66423e-06	7829.34	4513.58	5368.07	3358.38	2087.46	1104.11	1471.25	1224.89
ENSG00000127863	TNFRSF19	484.143	1.80337	0.447146	4.03307	5.50535e-05	0.000922492	890.012	854.414	648.852	650.437	439.834	126.745	137.5	125.348
ENSG00000106701	FSD1L	716.321	1.80308	0.319135	5.64989	1.60551e-08	7.37796e-07	1255.34	992.967	1079.79	1151.54	438.833	328.465	166.965	316.668
ENSG00000132294	EFR3A	1494.99	1.80183	0.355266	5.07177	3.9414e-07	1.25088e-05	2844.51	1627.04	1509.92	3368.34	898.705	498.053	538.215	675.118
ENSG00000117971	CHRNB4	1439.37	1.80085	0.397033	4.53578	5.73914e-06	0.000132102	1916.08	2756.64	2114.06	2231.73	1202.28	492.698	414.465	387.038
ENSG00000130287	NCAN	192.773	1.79827	0.495995	3.62559	0.000288306	0.00366623	360.918	404.115	166.685	278.759	93.1768	27.6696	149.286	61.5743
ENSG00000239677	PDZRN3-AS1	16.9953	1.79822	0.60811	2.95707	0.00310579	0.0242798	32.1236	19.2436	32.5239	22.4003	7.0133	3.57027	5.89287	13.1945
ENSG00000171119	NRTN	83.9475	1.7946	0.641849	2.79598	0.00517431	0.035599	161.878	87.5582	135.787	149.335	87.6663	10.7108	7.85715	30.7871
ENSG00000135144	DTX1	68.4276	1.79288	0.602588	2.9753	0.00292706	0.0232258	166.287	32.714	152.049	82.1343	46.0874	18.7439	9.82144	39.5835
ENSG00000131724	IL13RA1	347.507	1.79185	0.430092	4.16622	3.09695e-05	0.000558437	800.57	219.376	578.926	577.429	109.708	226.712	155.179	112.153
ENSG00000148602	LRIT1	335.377	1.79159	0.606512	2.95393	0.00313755	0.0244693	494.451	570.571	353.698	704.364	343.151	98.1826	19.6429	98.9587
ENSG00000147416	ATP6V1B2	3205.4	1.78683	0.516146	3.46186	0.00053645	0.00607485	4885.3	4326.91	5582.73	5343.71	2687.6	1248.7	255.358	1312.85
ENSG00000159409	CELF3	163.621	1.78591	0.41706	4.28214	1.85101e-05	0.000362905	333.833	184.738	273.201	234.788	126.74	50.8764	43.2144	61.5743
ENSG00000138771	SHROOM3	793.971	1.7832	0.225713	7.90031	2.78209e-15	5.33015e-13	953	1270.07	1285.51	1422.83	349.162	323.11	383.036	365.048
ENSG00000151726	ACSL1	660.058	1.77875	0.316274	5.6241	1.86483e-08	8.4354e-07	1141.33	985.27	893.595	1089.32	428.313	174.051	302.5	266.089
ENSG00000166387	PPFIBP2	222.68	1.77819	0.569945	3.11993	0.00180896	0.0161419	670.816	208.793	193.517	324.389	31.0589	49.0913	163.036	140.741
ENSG00000160113	NR2F6	606.612	1.77695	0.424959	4.18147	2.8963e-05	0.000528193	1182.27	879.43	943.194	788.987	527.501	214.216	178.75	138.542
ENSG00000121653	MAPK8IP1	108.289	1.77681	0.503479	3.52907	0.000417029	0.00496169	265.177	86.596	166.685	162.609	87.1654	28.5622	25.5358	43.9816
ENSG00000165507	C10orf10	980.539	1.77465	0.346352	5.12383	2.99385e-07	9.86193e-06	1715.15	1210.42	1362.75	1820.23	732.389	324.895	339.822	338.659
ENSG00000154277	UCHL1	2049.43	1.77259	0.348319	5.08898	3.5999e-07	1.16232e-05	4305.82	2051.36	3832.13	2567.73	1144.67	1038.06	534.287	921.415
ENSG00000114770	ABCC5	996.464	1.77094	0.394545	4.48857	7.17038e-06	0.000160646	2016.23	820.737	1909.15	1460.17	323.614	315.969	736.608	389.238
ENSG00000145022	TCTA	468.593	1.76942	0.321375	5.50576	3.67574e-08	1.53979e-06	1077.08	509.954	659.423	667.86	268.008	182.977	214.107	169.329
ENSG00000065054	SLC9A3R2	15.2547	1.76895	0.662117	2.67166	0.00754773	0.0458959	33.3833	16.357	27.6453	19.0817	8.01521	3.57027	11.7857	2.19908
ENSG00000137474	MYO7A	770.575	1.76882	0.359917	4.91453	8.89965e-07	2.55104e-05	1641.45	1251.79	922.867	976.486	342.149	229.39	551.965	248.496
ENSG00000121104	FAM117A	105.541	1.76773	0.403414	4.38192	1.17636e-05	0.000245603	209.748	122.197	154.489	174.224	61.6169	56.2318	19.6429	46.1807
ENSG00000110013	SIAE	104.057	1.76711	0.372887	4.73899	2.14782e-06	5.55194e-05	192.112	101.029	168.311	183.35	35.5675	44.6284	39.2858	68.1715
ENSG00000177614	PGBD5	41.5	1.76671	0.597098	2.95882	0.00308818	0.0241797	57.3185	56.7685	80.4967	67.2008	30.558	7.14055	3.92858	28.5881
ENSG00000135469	COQ10A	582.406	1.76588	0.388699	4.54307	5.54416e-06	0.000128066	1466.98	441.64	961.895	757.461	339.143	263.308	202.322	226.505
ENSG00000147082	CCNB3	74.8376	1.76544	0.543766	3.2467	0.00116752	0.0113979	79.3641	162.608	85.3753	141.868	36.0684	30.3473	5.89287	57.1761
ENSG00000008086	CDKL5	208.233	1.76497	0.400909	4.40242	1.07052e-05	0.000225858	183.923	336.762	443.139	334.345	91.173	121.389	45.1786	109.954
ENSG00000156642	NPTN	934.681	1.76336	0.355912	4.95449	7.25206e-07	2.14727e-05	1917.34	837.095	1653.03	1405.41	620.177	353.457	290.715	400.233
ENSG00000109572	CLCN3	1768.57	1.76219	0.438419	4.01943	5.83387e-05	0.0009682	3325.74	2300.57	2506.78	2896.27	1286.44	806.882	229.822	796.068
ENSG00000101079	NDRG3	3413.68	1.7603	0.279348	6.30147	2.94829e-10	2.03229e-08	6127.42	4558.8	4824.11	5653.99	2228.23	1187.12	1447.68	1282.06
ENSG00000178233	TMEM151B	22.3021	1.75953	0.643115	2.73595	0.00622005	0.0404164	18.2663	49.0711	47.9728	24.8892	12.5238	2.67771	9.82144	13.1945
ENSG00000007541	PIGQ	263.495	1.75945	0.400477	4.3934	1.11592e-05	0.000234677	683.413	250.166	394.353	313.604	167.818	101.753	82.5001	114.352
ENSG00000067836	ROGDI	885.818	1.75905	0.355602	4.94667	7.5493e-07	2.22265e-05	1917.97	1135.37	1314.78	1138.27	622.681	349.887	233.75	373.844
ENSG00000162104	ADCY9	139.937	1.75815	0.412085	4.26648	1.98578e-05	0.000385555	350.84	175.116	172.377	170.076	49.5941	57.1244	43.2144	101.158
ENSG00000100280	AP1B1	490.664	1.75789	0.275565	6.37922	1.77995e-10	1.28829e-08	844.661	675.449	768.378	757.461	308.585	216.894	166.965	186.922
ENSG00000172375	C2CD2L	301.346	1.75667	0.430673	4.0789	4.52489e-05	0.000774642	808.758	309.821	420.372	336.004	155.796	65.1575	180.715	134.144
ENSG00000164638	SLC29A4	671.829	1.75577	0.317496	5.53005	3.20141e-08	1.37197e-06	1034.25	1119.97	1211.52	806.41	432.32	340.069	210.179	219.908
ENSG00000174469	CNTNAP2	663.51	1.75517	0.357047	4.91581	8.84157e-07	2.53998e-05	939.142	991.043	1096.06	1093.47	435.326	135.67	335.893	281.483
ENSG00000188211	NCR3LG1	55.5679	1.75412	0.626616	2.79935	0.00512063	0.0353448	93.8512	81.7851	127.656	43.9709	9.51806	20.5291	7.85715	59.3752
ENSG00000115306	SPTBN1	1192.49	1.75307	0.347612	5.04318	4.57858e-07	1.42023e-05	1366.2	1348.97	2257.16	2424.21	633.702	307.936	524.465	677.317
ENSG00000104267	CA2	1892.94	1.75228	0.296405	5.91177	3.38446e-09	1.82578e-07	2517.61	3510.99	3097.9	2599.26	771.964	1049.66	1070.54	525.581
ENSG00000142875	PRKACB	1389.45	1.75047	0.636832	2.74872	0.00598293	0.0394262	2429.42	1960.92	2117.31	2237.54	1267.91	466.813	35.3572	600.349
ENSG00000167588	GPD1	20.4091	1.74957	0.572304	3.05706	0.00223518	0.0189583	30.234	24.0544	39.0287	32.3559	5.0095	7.14055	7.85715	17.5927
ENSG00000160991	ORAI2	665.484	1.74692	0.415702	4.20235	2.64159e-05	0.000487885	1099.13	995.854	994.419	1042.86	278.027	140.133	575.537	197.917
ENSG00000085433	WDR47	1045.5	1.7458	0.357911	4.87773	1.07311e-06	3.00011e-05	2545.95	834.208	1361.94	1737.27	467.888	388.267	557.858	470.604
ENSG00000121310	ECHDC2	598.24	1.74511	0.391213	4.46076	8.16706e-06	0.000178375	1415.96	582.117	968.4	742.528	224.927	166.018	424.286	261.691
ENSG00000184838	PRR16	139.61	1.7443	0.507917	3.43423	0.00059424	0.00658313	102.04	156.835	158.554	454.643	59.1121	85.6866	64.8215	35.1853
ENSG00000188338	SLC38A3	1404.54	1.74425	0.388705	4.48733	7.21204e-06	0.000161302	3003.24	1582.78	1918.1	2214.31	1108.6	513.227	359.465	536.576
ENSG00000118402	ELOVL4	1982.92	1.74402	0.424431	4.10906	3.97265e-05	0.000691922	3748.38	2095.62	2997.89	3481.17	1618.07	708.7	371.251	842.248
ENSG00000185033	SEMA4B	2066.65	1.74387	0.309777	5.62944	1.80792e-08	8.19256e-07	2804.2	4691.58	2592.16	2702.97	1206.79	849.725	1019.47	666.322
ENSG00000132481	TRIM47	34.9844	1.73564	0.539971	3.21433	0.00130751	0.0125114	100.78	27.9032	42.2811	46.4598	14.0266	13.3885	19.6429	15.3936
ENSG00000188185	LINC00265	173.472	1.73465	0.303192	5.72129	1.05717e-08	5.03576e-07	319.976	242.469	220.35	284.566	67.6283	64.2649	78.5715	109.954
ENSG00000206579	XKR4	241.18	1.73371	0.415883	4.16875	3.06276e-05	0.000554905	400.6	239.582	513.065	337.663	73.1388	73.1906	94.2859	197.917
ENSG00000166762	CATSPER2	142.512	1.73365	0.481587	3.59986	0.000318389	0.00398078	325.015	179.927	226.854	150.165	33.5637	31.2399	111.964	81.366
ENSG00000183317	EPHA10	165.035	1.73103	0.55644	3.1109	0.00186515	0.0165062	319.976	179.927	239.051	287.055	20.539	33.025	157.143	83.5651
ENSG00000178685	PARP10	145.579	1.73085	0.646961	2.67535	0.00746505	0.045638	306.749	149.138	242.303	217.366	76.6454	108.893	1.96429	61.5743
ENSG00000125827	TMX4	1950.38	1.72813	0.472001	3.66129	0.000250951	0.00326776	3924.12	2173.56	3964.67	2053.36	1808.93	629.261	385.001	664.123
ENSG00000187164	KIAA1598	324.156	1.72807	0.303262	5.69828	1.21024e-08	5.72159e-07	675.225	351.195	439.073	532.629	149.784	121.389	141.429	182.524
ENSG00000070610	GBA2	1316.35	1.72637	0.340944	5.0635	4.11639e-07	1.30008e-05	2867.19	1603.95	1976.64	1686.66	880.17	572.136	583.394	360.649
ENSG00000269975	RP11-58B17.2	96.0232	1.72621	0.478056	3.6109	0.000305135	0.00384273	248.8	98.1421	121.965	126.105	52.5998	16.9588	53.0358	50.5789
ENSG00000158106	RHPN1	145.303	1.72444	0.523227	3.29578	0.000981475	0.00992367	339.502	213.603	187.826	166.758	130.247	56.2318	17.6786	50.5789
ENSG00000144278	GALNT13	759.041	1.72407	0.353639	4.87523	1.0868e-06	3.03187e-05	1299.43	1096.88	1065.16	1231.19	492.935	388.267	153.215	345.256
ENSG00000154035	C17orf103	118.336	1.7232	0.644218	2.67487	0.00747588	0.0456721	303.599	142.402	147.984	149.335	87.1654	52.6615	1.96429	61.5743
ENSG00000147799	ARHGAP39	50.6055	1.7227	0.507607	3.39377	0.000689369	0.00741321	141.722	46.1845	56.9169	69.6897	26.5504	16.9588	31.4286	15.3936
ENSG00000147883	CDKN2B	44.6382	1.72058	0.520433	3.30605	0.000946227	0.00963082	80.6239	43.298	90.2539	65.5415	34.5656	15.1737	7.85715	19.7917
ENSG00000144043	TEX261	319.019	1.72004	0.454284	3.78626	0.000152931	0.00216917	725.615	233.809	497.616	522.673	221.921	150.844	58.9287	140.741
ENSG00000159200	RCAN1	683.048	1.71985	0.375626	4.57862	4.68053e-06	0.000110567	1073.31	992.967	765.939	1389.65	451.857	280.267	145.357	365.048
ENSG00000126217	MCF2L	996.948	1.71647	0.282346	6.07931	1.20703e-09	7.33111e-08	1828.52	1419.21	1391.21	1495.84	403.766	422.185	671.787	343.057
ENSG00000147614	ATP6V0D2	141.475	1.71586	0.57133	3.00328	0.00267087	0.0216596	419.496	113.537	143.918	202.432	55.6055	17.8514	121.786	57.1761
ENSG00000156486	KCNS2	82.1381	1.71475	0.49836	3.44078	0.000580049	0.00646716	156.839	116.423	139.853	94.5789	42.0798	13.3885	23.5715	70.3706
ENSG00000144868	TMEM108	1116.13	1.71417	0.44808	3.8256	0.000130453	0.00189196	1841.12	1716.52	1704.25	1648.49	969.339	174.943	522.501	351.853
ENSG00000106069	CHN2	3279.53	1.71321	0.459664	3.7271	0.000193697	0.00263825	6210.56	2855.74	4889.97	6347.57	2142.56	434.681	1477.15	1878.02
ENSG00000183049	CAMK1D	517.529	1.7107	0.386979	4.42064	9.84087e-06	0.00020966	960.558	389.682	1028.57	811.388	220.919	139.241	308.393	281.483
ENSG00000125814	NAPB	2549.23	1.70954	0.453042	3.77346	0.000161	0.00226391	4974.75	2613.27	3108.47	5075.74	2325.41	560.533	768.037	967.596
ENSG00000196372	ASB13	662.838	1.70878	0.407627	4.19203	2.76465e-05	0.000506581	1359.9	758.196	752.116	1222.89	485.922	136.563	294.643	292.478
ENSG00000176595	KBTBD11	678.973	1.70544	0.374869	4.54942	5.37933e-06	0.000125146	1692.47	580.193	924.493	988.93	437.831	256.167	296.608	255.094
ENSG00000129925	TMEM8A	197.048	1.69938	0.293031	5.79933	6.65801e-09	3.31071e-07	298.56	291.54	322.8	301.159	127.241	80.3312	66.7858	87.9633
ENSG00000152056	AP1S3	122.982	1.69896	0.587605	2.89132	0.00383622	0.0284109	402.49	58.6928	169.124	131.913	25.5485	40.1656	56.9644	98.9587
ENSG00000107819	SFXN3	985.051	1.69684	0.448888	3.7801	0.000156767	0.00221275	2368.33	955.442	1460.32	1296.73	735.395	195.473	569.644	299.075
ENSG00000170832	USP32	468.783	1.69595	0.45539	3.72417	0.000195956	0.00266452	1308.88	338.687	537.458	705.194	138.763	147.274	312.322	261.691
ENSG00000142453	CARM1	382.717	1.69563	0.412231	4.11331	3.90021e-05	0.000680668	570.036	568.647	611.45	604.807	147.78	90.1494	345.715	123.149
ENSG00000076351	SLC46A1	75.7637	1.69546	0.448117	3.78352	0.000154626	0.00218607	149.28	96.2178	104.89	117.809	48.5922	24.9919	13.75	50.5789
ENSG00000167766	ZNF83	1405.27	1.69498	0.391773	4.32642	1.51551e-05	0.000307779	4135.75	1233.51	1496.1	1784.55	662.757	629.261	675.715	624.539
ENSG00000151948	GLT1D1	107.683	1.69366	0.58585	2.89095	0.0038408	0.0284226	295.411	69.2768	173.19	128.594	29.0551	17.8514	104.107	43.9816
ENSG00000164742	ADCY1	762.742	1.69304	0.389748	4.34393	1.39959e-05	0.000286471	1472.65	944.858	1149.72	1129.14	624.184	192.795	245.536	343.057
ENSG00000132821	VSTM2L	51.9708	1.69251	0.619814	2.73067	0.00632053	0.0408249	88.8123	98.1421	65.0479	70.5194	22.5428	7.14055	56.9644	6.59725
ENSG00000165521	EML5	460.395	1.6921	0.264465	6.3982	1.57224e-10	1.15724e-08	680.894	738.952	787.892	613.104	249.974	163.34	180.715	268.288
ENSG00000041982	TNC	242.294	1.69208	0.560879	3.01683	0.0025543	0.020949	343.911	444.526	231.733	478.702	22.0418	61.5872	168.929	186.922
ENSG00000197694	SPTAN1	1901.52	1.69202	0.278682	6.0715	1.26723e-09	7.66102e-08	3759.72	2272.66	2906.83	2715.41	880.17	660.501	1174.64	842.248
ENSG00000108439	PNPO	123.615	1.69175	0.578844	2.92263	0.00347091	0.0263353	139.202	143.364	271.575	215.706	96.6834	57.1244	5.89287	59.3752
ENSG00000069188	SDK2	458.053	1.69151	0.438964	3.85342	0.000116482	0.0017213	680.894	677.373	801.715	659.564	100.691	154.414	438.036	151.737
ENSG00000173988	LRRC63	62.839	1.68918	0.614056	2.75085	0.00594402	0.0392592	173.215	50.0332	72.3657	92.09	12.5238	8.92569	45.1786	48.3798
ENSG00000167383	ZNF229	182.301	1.68762	0.5434	3.10567	0.00189849	0.0167006	381.704	251.128	239.864	258.018	120.729	98.1826	9.82144	98.9587
ENSG00000140450	ARRDC4	317.092	1.68231	0.43452	3.87165	0.000108103	0.00162348	638.062	513.803	326.052	474.554	129.245	225.82	51.0715	178.126
ENSG00000125124	BBS2	1714.73	1.67911	0.241508	6.9526	3.58614e-12	3.82953e-10	2709.72	2819.18	2325.46	2632.45	1075.54	745.295	768.037	642.132
ENSG00000135549	PKIB	401.107	1.67842	0.484579	3.46366	0.000532878	0.0060447	760.258	536.895	326.866	850.381	345.155	96.3974	88.393	204.515
ENSG00000115902	SLC1A4	174.251	1.67726	0.557734	3.00727	0.00263606	0.021424	204.079	137.591	463.466	273.781	123.735	57.1244	17.6786	116.551
ENSG00000152672	CLEC4F	89.6314	1.67692	0.618817	2.70987	0.00673089	0.0425887	210.378	127.97	100.011	119.468	62.1178	40.1656	1.96429	54.9771
ENSG00000116514	RNF19B	329.659	1.67682	0.406016	4.12993	3.62871e-05	0.000641449	595.861	305.972	573.234	552.54	244.464	138.348	70.7144	156.135
ENSG00000188573	FBLL1	21.5743	1.67662	0.534208	3.13852	0.00169802	0.015357	30.8638	39.4493	30.8977	32.3559	8.51616	13.3885	3.92858	13.1945
ENSG00000115232	ITGA4	299.902	1.67524	0.427128	3.9221	8.77807e-05	0.00135659	665.777	483.975	355.324	334.345	118.224	66.0501	243.572	131.945
ENSG00000117154	IGSF21	443.802	1.6719	0.379098	4.41021	1.03269e-05	0.000218585	644.361	636.962	568.356	871.951	322.612	97.29	221.965	186.922
ENSG00000183831	ANKRD45	58.9521	1.66672	0.585892	2.84476	0.00444444	0.0316665	139.202	68.3146	75.6181	80.475	20.539	28.5622	3.92858	54.9771
ENSG00000055917	PUM2	1097.02	1.66425	0.372979	4.46206	8.11761e-06	0.000177592	2590.04	1016.06	1668.48	1441.91	787.494	389.16	394.822	488.196
ENSG00000231680	AP003774.6	24.3172	1.66355	0.600282	2.77129	0.00558348	0.0375926	40.3119	29.8275	42.2811	36.5041	9.01711	4.46284	25.5358	6.59725
ENSG00000233429	HOTAIRM1	67.6253	1.66114	0.58933	2.8187	0.00482189	0.0338104	77.4745	246.317	45.5335	49.7784	31.0589	42.8433	21.6072	26.389
ENSG00000132694	ARHGEF11	613.869	1.66087	0.307432	5.40242	6.57478e-08	2.5878e-06	1281.79	686.033	922.867	852.04	240.957	228.498	390.893	307.871
ENSG00000156515	HK1	2573.72	1.66073	0.373716	4.44383	8.83733e-06	0.000191569	4340.46	3860.26	3022.29	4524.85	1995.79	1199.61	575.537	1070.95
ENSG00000102109	PCSK1N	232.732	1.65938	0.485063	3.42096	0.000624014	0.00684891	400.6	341.573	370.773	321.071	193.367	123.174	25.5358	85.7642
ENSG00000167306	MYO5B	1047.54	1.65847	0.417118	3.97601	7.00819e-05	0.00111719	1558.94	1303.75	1335.11	2215.97	533.512	207.968	844.644	380.441
ENSG00000140199	SLC12A6	464.293	1.65797	0.326122	5.08389	3.69789e-07	1.18514e-05	816.317	632.151	513.878	871.951	254.984	164.233	302.5	158.334
ENSG00000119681	LTBP2	46.7039	1.65552	0.599685	2.76066	0.00576849	0.0384244	62.3575	79.8607	89.4408	56.4155	23.5447	16.0662	1.96429	43.9816
ENSG00000062485	CS	1541.51	1.65468	0.327242	5.05644	4.27165e-07	1.34099e-05	2257.47	2029.23	2414.09	2709.6	1126.14	701.559	414.465	679.516
ENSG00000162975	KCNF1	131.75	1.65419	0.511265	3.23549	0.00121433	0.011763	242.502	127.007	242.303	200.773	126.239	24.9919	55.0001	35.1853
ENSG00000196557	CACNA1H	180.537	1.65289	0.357366	4.6252	3.74229e-06	9.08938e-05	335.723	320.405	221.976	225.662	117.723	57.1244	104.107	61.5743
ENSG00000088899	LZTS3	147.671	1.6527	0.472318	3.49913	0.000466779	0.00542511	388.632	85.6338	228.481	203.262	94.1787	45.521	60.893	74.7688
ENSG00000161791	FMNL3	135.984	1.65193	0.32061	5.15246	2.57092e-07	8.66596e-06	156.839	218.414	227.668	224.003	65.6245	48.1987	56.9644	90.1624
ENSG00000105278	ZFR2	175.751	1.65176	0.381994	4.32405	1.53189e-05	0.000310292	284.703	259.788	263.444	266.314	122.733	36.5953	84.4644	87.9633
ENSG00000184305	CCSER1	201.851	1.65062	0.432646	3.81518	0.000136083	0.00196442	461.068	203.019	268.322	298.67	62.6188	50.8764	149.286	120.95
ENSG00000063180	CA11	111.163	1.6498	0.467065	3.53226	0.000412017	0.00490654	201.56	99.1043	225.228	158.461	85.1616	51.769	19.6429	48.3798
ENSG00000176406	RIMS2	1058.16	1.64928	0.385829	4.27463	1.91452e-05	0.000373389	1736.56	1144.03	1828.66	1749.71	487.926	222.25	489.108	807.063
ENSG00000171450	CDK5R2	149.248	1.64911	0.296909	5.55424	2.78821e-08	1.20281e-06	278.404	183.776	239.864	206.58	81.154	58.017	64.8215	81.366
ENSG00000097021	ACOT7	545.753	1.64903	0.412319	3.9994	6.35045e-05	0.00103482	819.466	789.948	998.485	727.594	271.014	154.414	475.358	129.746
ENSG00000135541	AHI1	2018	1.64882	0.361866	4.55643	5.203e-06	0.000121478	5072.38	1896.45	2995.45	2351.2	1258.39	802.419	1033.22	734.493
ENSG00000260466	RP4-536B24.2	38.2961	1.64874	0.606407	2.71886	0.00655067	0.0419063	103.299	28.8653	44.7204	58.0748	17.0323	5.35541	31.4286	17.5927
ENSG00000164951	PDP1	607.255	1.64637	0.373678	4.40587	1.05362e-05	0.000222653	1074.57	764.931	730.975	1139.1	444.343	282.944	137.5	283.682
ENSG00000119862	LGALSL	896.204	1.64568	0.284988	5.77456	7.71539e-09	3.77171e-07	1516.11	1486.56	1268.43	1182.24	555.554	268.663	447.858	444.215
ENSG00000188566	NDOR1	49.1217	1.64078	0.609726	2.69101	0.00712352	0.0441719	158.728	57.7307	40.6549	47.2895	28.5542	32.1325	5.89287	21.9908
ENSG00000131149	GSE1	906.423	1.64049	0.325381	5.04176	4.61265e-07	1.4274e-05	1444.93	1305.68	1555.46	1209.61	457.368	310.614	679.644	288.08
ENSG00000243989	ACY1	35.7228	1.63956	0.473026	3.46611	0.000528041	0.00600028	65.5069	38.4871	62.6086	51.4377	19.0361	12.496	9.82144	26.389
ENSG00000104324	CPQ	144.912	1.63869	0.447536	3.66158	0.000250668	0.0032657	352.73	118.348	185.386	230.64	90.672	68.7278	31.4286	81.366
ENSG00000204843	DCTN1	1109.59	1.63832	0.251082	6.52505	6.79789e-11	5.45002e-09	1759.24	1390.35	1964.45	1627.75	699.327	470.384	516.608	448.613
ENSG00000160972	PPP1R16A	74.4011	1.63623	0.391324	4.18127	2.89882e-05	0.000528193	82.5135	114.499	128.47	131.083	53.1007	29.4548	27.5	28.5881
ENSG00000131697	NPHP4	121.897	1.63347	0.393261	4.15366	3.27193e-05	0.00058513	215.417	211.679	146.358	173.395	95.6815	50.8764	33.3929	48.3798
ENSG00000136261	BZW2	1379.11	1.63235	0.396239	4.1196	3.79538e-05	0.000665943	2362.66	1847.38	1979.08	2217.63	1087.56	640.864	253.393	644.331
ENSG00000105063	PPP6R1	334.813	1.63222	0.387118	4.21633	2.48306e-05	0.000463456	576.335	529.198	544.776	392.42	266.005	124.067	78.5715	167.13
ENSG00000175287	PHYHD1	291.864	1.63013	0.375113	4.3457	1.3883e-05	0.00028439	527.205	261.712	525.261	462.109	191.864	78.546	127.679	160.533
ENSG00000117682	DHDDS	764.703	1.63001	0.334049	4.87957	1.0632e-06	2.9852e-05	1667.91	728.368	1319.66	934.174	479.91	359.705	339.822	288.08
ENSG00000175229	GAL3ST3	91.7393	1.62654	0.564523	2.88128	0.0039607	0.0290773	272.106	56.7685	169.938	65.5415	69.6321	34.8102	25.5358	39.5835
ENSG00000272636	DOC2B	80.7473	1.6258	0.543225	2.99287	0.00276365	0.022191	139.832	110.65	152.049	90.4307	34.0646	12.496	84.4644	21.9908
ENSG00000160211	G6PD	50.9345	1.62215	0.614577	2.63946	0.0083038	0.0490176	61.0978	48.1089	83.7491	118.638	17.0323	8.92569	58.9287	10.9954
ENSG00000125834	STK35	777.097	1.62202	0.404986	4.00512	6.19862e-05	0.00101516	1968.36	551.328	983.849	1222.06	278.528	343.639	530.358	338.659
ENSG00000132872	SYT4	1308.95	1.62091	0.481675	3.36516	0.000765006	0.00808969	1357.38	2141.81	1803.45	2690.52	1359.08	412.367	267.143	439.816
ENSG00000186314	PRELID2	935.83	1.61916	0.3491	4.63809	3.51637e-06	8.59724e-05	1900.96	764.931	1546.51	1464.31	407.273	340.069	640.358	422.224
ENSG00000198053	SIRPA	106.874	1.61911	0.562699	2.8774	0.00400961	0.0292974	294.781	88.5203	131.722	140.209	71.6359	24.0994	86.4287	17.5927
ENSG00000159164	SV2A	268.781	1.61864	0.470664	3.43906	0.000583743	0.00649168	455.399	561.912	230.107	394.079	209.898	112.464	41.2501	145.139
ENSG00000131951	LRRC9	57.7706	1.61853	0.518087	3.12405	0.00178378	0.0159667	92.5915	48.1089	94.3194	114.49	15.5295	13.3885	35.3572	48.3798
ENSG00000171914	TLN2	502.341	1.61444	0.40829	3.95414	7.68112e-05	0.00120639	657.589	572.496	922.053	895.181	121.23	151.737	375.179	323.265
ENSG00000116396	KCNC4	57.4569	1.61212	0.494351	3.26109	0.00110985	0.0109207	117.157	86.596	87.8146	58.9044	41.0779	9.81826	27.5	30.7871
ENSG00000128581	RABL5	1154.92	1.6092	0.378817	4.24797	2.15719e-05	0.000413901	1666.02	1357.63	1955.5	2029.3	985.369	395.408	320.179	529.979
ENSG00000156298	TSPAN7	2791.28	1.60843	0.447493	3.59432	0.000325245	0.00404515	4014.82	3001.99	3580.07	6378.27	2458.66	828.304	599.108	1468.99
ENSG00000076944	STXBP2	66.9036	1.60757	0.605479	2.65504	0.00792999	0.0474561	143.611	102.953	44.7204	119.468	44.0836	25.8845	3.92858	50.5789
ENSG00000166908	PIP4K2C	578.559	1.60689	0.348332	4.61309	3.96717e-06	9.54466e-05	1290.61	611.945	832.613	770.735	389.238	242.779	182.679	307.871
ENSG00000166189	HPS6	166.358	1.60685	0.356949	4.50163	6.74337e-06	0.000152654	330.684	228.998	229.294	223.173	122.232	79.4386	51.0715	65.9725
ENSG00000142459	EVI5L	95.1986	1.60563	0.47403	3.38718	0.000706138	0.00754681	165.657	97.1799	176.442	141.868	71.1349	38.3805	13.75	57.1761
ENSG00000197147	LRRC8B	546.348	1.60458	0.297923	5.3859	7.20826e-08	2.79076e-06	1089.68	568.647	852.127	793.136	317.603	249.919	198.393	301.274
ENSG00000143850	PLEKHA6	160.324	1.60422	0.434673	3.69064	0.000223689	0.0029586	241.872	281.918	246.369	199.943	62.6188	31.2399	139.465	79.167
ENSG00000113448	PDE4D	582.483	1.60164	0.33196	4.82481	1.40137e-06	3.77993e-05	1066.38	600.399	739.919	1115.04	343.151	198.15	231.786	365.048
ENSG00000158457	TSPAN33	109.962	1.60074	0.295641	5.41448	6.14655e-08	2.4526e-06	178.884	140.478	178.069	168.417	65.1235	47.3061	53.0358	48.3798
ENSG00000151176	PLBD2	104.338	1.59874	0.400012	3.99672	6.4225e-05	0.001042	192.741	82.7473	204.901	150.165	47.0893	40.1656	70.7144	46.1807
ENSG00000100321	SYNGR1	902.253	1.59849	0.356431	4.48471	7.30148e-06	0.000162605	1902.22	1016.06	1165.98	1376.37	698.826	293.655	426.251	338.659
ENSG00000197586	ENTPD6	497.666	1.59762	0.361051	4.42493	9.64751e-06	0.000206046	1019.77	818.813	470.784	704.364	362.187	216.894	153.215	235.302
ENSG00000149231	CCDC82	1521.85	1.59762	0.276321	5.78176	7.39225e-09	3.64107e-07	2957.89	1897.41	1989.65	2341.24	966.834	689.956	779.823	551.97
ENSG00000157600	TMEM164	93.8105	1.59696	0.356076	4.48487	7.29594e-06	0.000162605	146.761	108.726	182.947	131.913	60.615	45.521	43.2144	30.7871
ENSG00000153237	CCDC148	132.153	1.59526	0.347521	4.5904	4.42396e-06	0.00010527	173.215	187.625	204.088	234.788	80.1521	56.2318	35.3572	85.7642
ENSG00000167986	DDB1	3493.1	1.59199	0.310215	5.1319	2.86835e-07	9.54503e-06	5982.54	4946.56	4454.15	5697.97	2710.14	1543.25	1233.57	1376.63
ENSG00000156475	PPP2R2B	1045.45	1.59079	0.441421	3.60379	0.000313607	0.00393463	1681.13	1294.13	1326.16	2034.28	770.462	148.166	544.108	565.164
ENSG00000198952	SMG5	1039.7	1.58892	0.328734	4.83346	1.34179e-06	3.65325e-05	2462.18	1249.87	1404.22	1158.18	626.188	448.069	577.501	391.437
ENSG00000105613	MAST1	430.082	1.58397	0.335696	4.71848	2.37618e-06	6.04625e-05	791.122	538.819	685.442	576.6	252.98	117.819	288.75	189.121
ENSG00000108387	SEPT4	7676.22	1.58355	0.419901	3.77125	0.000162429	0.00228154	17594.9	7619.48	10262.1	10948.8	7001.78	3135.59	2628.22	2218.87
ENSG00000248905	FMN1	295.335	1.58317	0.436682	3.62544	0.000288466	0.00366648	473.665	395.455	491.111	421.457	68.1292	73.1906	221.965	217.709
ENSG00000157985	AGAP1	953.819	1.58174	0.438111	3.61035	0.000305783	0.00384903	1365.57	1172.89	1767.68	1461	372.707	182.977	907.501	400.233
ENSG00000106392	C1GALT1	916.942	1.58157	0.267331	5.91617	3.29523e-09	1.78633e-07	1289.35	1122.86	1484.72	1622.78	579.6	437.359	326.072	472.803
ENSG00000173818	ENDOV	392.447	1.58157	0.346851	4.55981	5.12006e-06	0.000119972	649.4	484.938	596.001	640.482	313.595	163.34	115.893	175.927
ENSG00000101187	SLCO4A1	246.908	1.57723	0.423205	3.72686	0.000193877	0.00263933	361.548	469.543	231.733	431.413	188.357	100.86	51.0715	140.741
ENSG00000163482	STK36	494.885	1.57719	0.47518	3.31914	0.000902941	0.00927722	1310.14	484.938	675.685	522.673	145.276	149.059	473.394	197.917
ENSG00000150764	DIXDC1	962.251	1.57674	0.286461	5.50421	3.70836e-08	1.54848e-06	1967.1	1115.16	1280.63	1425.32	523.493	524.83	335.893	525.581
ENSG00000185340	GAS2L1	97.2041	1.57666	0.528555	2.98296	0.00285477	0.0227822	204.709	137.591	131.722	118.638	86.6644	30.3473	56.9644	10.9954
ENSG00000123091	RNF11	1331.58	1.57631	0.411557	3.83011	0.000128085	0.0018655	2273.85	1385.54	1965.26	2419.23	1158.2	563.211	284.822	602.548
ENSG00000148225	WDR31	378.236	1.57476	0.358487	4.3928	1.11901e-05	0.000234948	424.535	390.644	651.292	813.047	209.397	191.902	111.964	233.103
ENSG00000132953	XPO4	396.783	1.57353	0.307349	5.11969	3.06042e-07	1.00431e-05	429.574	501.295	734.228	720.957	195.371	207.076	139.465	246.297
ENSG00000169439	SDC2	908.133	1.57213	0.459365	3.42241	0.000620694	0.0068219	1213.77	1100.73	1289.57	1889.92	860.132	344.531	155.179	411.228
ENSG00000104341	LAPTM4B	6633.1	1.57161	0.419777	3.74391	0.000181176	0.00250304	10224.7	9173.4	10006.8	10628.5	6454.24	2384.94	1447.68	2744.45
ENSG00000071127	WDR1	2746.43	1.57158	0.302064	5.2028	1.96307e-07	6.82908e-06	5161.82	2921.17	4276.08	4154.01	1908.62	1425.43	1103.93	1020.37
ENSG00000034239	EFCAB1	131.326	1.57143	0.571993	2.74729	0.00600899	0.0395479	299.82	112.575	270.762	115.32	93.6777	16.9588	104.107	37.3844
ENSG00000131089	ARHGEF9	529.696	1.57076	0.314287	4.99787	5.79676e-07	1.75424e-05	987.643	711.049	778.948	711.831	402.263	224.927	231.786	189.121
ENSG00000107281	NPDC1	263.485	1.56994	0.376803	4.16648	3.09344e-05	0.000558191	542.322	333.876	382.156	332.686	211.401	114.249	74.643	116.551
ENSG00000186318	BACE1	572.819	1.56942	0.390606	4.01792	5.87141e-05	0.000971337	1056.93	532.084	1019.63	842.084	330.627	161.555	443.929	195.718
ENSG00000095002	MSH2	1238.76	1.56885	0.424224	3.69816	0.00021717	0.00288409	2360.14	1499.07	1973.39	1644.35	1052.5	542.682	220	617.942
ENSG00000164889	SLC4A2	234.327	1.56797	0.386633	4.05544	5.00401e-05	0.000848305	483.743	275.183	343.127	313.604	194.87	95.5048	98.2144	70.3706
ENSG00000172175	MALT1	573.984	1.56781	0.31067	5.04653	4.49905e-07	1.40083e-05	820.096	684.108	922.867	1022.95	351.166	263.308	168.929	358.45
ENSG00000115419	GLS	831.136	1.56755	0.313115	5.00633	5.54783e-07	1.69267e-05	1671.69	1016.06	961.895	1348.16	571.083	411.474	292.679	376.043
ENSG00000010818	HIVEP2	106.98	1.56724	0.509171	3.07802	0.00208378	0.0178896	156.209	159.721	165.059	165.098	31.0589	61.5872	13.75	103.357
ENSG00000177803	RP11-606P2.1	38.5981	1.56515	0.589964	2.65296	0.00797896	0.0476725	109.598	40.4115	47.1597	35.6745	17.5333	6.24798	23.5715	28.5881
ENSG00000168944	CEP120	349.834	1.56512	0.392865	3.98386	6.78035e-05	0.00108853	804.979	275.183	552.094	476.213	193.868	220.464	102.143	173.727
ENSG00000075945	KIFAP3	1414.47	1.56431	0.270812	5.77638	7.63271e-09	3.7383e-07	2194.48	1989.78	2083.97	2220.95	1038.97	568.566	601.072	617.942
ENSG00000071794	HLTF	1821.56	1.56417	0.457044	3.42237	0.000620768	0.0068219	3286.68	2415.07	2527.92	2768.51	1272.41	1055.91	210.179	1035.77
ENSG00000167671	UBXN6	109.34	1.56212	0.431674	3.61874	0.00029604	0.00374447	250.69	95.2556	183.76	129.424	67.6283	35.7027	72.6787	39.5835
ENSG00000185567	AHNAK2	94.502	1.56189	0.570144	2.73947	0.00615389	0.0400664	170.696	114.499	153.676	136.891	87.6663	33.9176	5.89287	52.778
ENSG00000125841	NRSN2	608.222	1.56157	0.288835	5.40646	6.42824e-08	2.54164e-06	964.337	694.692	1059.47	934.174	432.32	266.878	263.215	250.695
ENSG00000135049	AGTPBP1	925.882	1.56053	0.304473	5.12534	2.97009e-07	9.80844e-06	1533.11	1065.13	1298.52	1659.28	605.649	324.895	559.822	360.649
ENSG00000188582	PAQR9	72.811	1.55697	0.378779	4.1105	3.94811e-05	0.000688107	119.046	127.007	87.8146	103.705	46.5884	21.4216	37.3215	39.5835
ENSG00000204837	RP11-204M4.2	71.6511	1.55476	0.561306	2.76989	0.00560747	0.0376762	113.377	60.6172	129.283	131.083	55.6055	14.2811	11.7857	57.1761
ENSG00000177791	MYOZ1	61.0645	1.55423	0.490359	3.16958	0.00152659	0.0140903	109.598	45.2223	84.5622	126.935	28.0532	16.0662	27.5	50.5789
ENSG00000088387	DOCK9	478.317	1.55331	0.344626	4.50723	6.56806e-06	0.000149204	593.971	735.104	717.966	816.365	154.794	155.307	331.965	321.066
ENSG00000089159	PXN	823.204	1.55318	0.280425	5.53865	3.04814e-08	1.30844e-06	1441.15	1265.26	809.033	1415.37	498.446	357.92	440.001	358.45
ENSG00000267270	AC139100.2	81.604	1.5531	0.327323	4.74487	2.08642e-06	5.42011e-05	100.78	114.499	132.535	140.209	32.5618	45.521	47.1429	39.5835
ENSG00000174405	LIG4	402.768	1.55287	0.313615	4.95151	7.36415e-07	2.17551e-05	857.259	391.606	522.009	642.971	234.445	170.481	194.465	208.913
ENSG00000137449	CPEB2	149.166	1.55104	0.357112	4.34329	1.40365e-05	0.000287076	219.826	124.121	258.565	292.863	83.1578	72.2981	58.9287	83.5651
ENSG00000156709	AIFM1	478.561	1.5486	0.293419	5.27779	1.30752e-07	4.78444e-06	937.253	638.886	587.057	704.364	323.113	209.754	245.536	182.524
ENSG00000159445	THEM4	279.555	1.54682	0.383118	4.03747	5.40317e-05	0.000907936	500.75	254.977	563.477	359.234	175.333	132.1	74.643	175.927
ENSG00000140057	AK7	140.306	1.54608	0.495368	3.12107	0.00180196	0.0160959	359.658	146.251	134.161	205.751	90.672	52.6615	25.5358	107.755
ENSG00000106789	CORO2A	228.678	1.54583	0.429872	3.59603	0.000323107	0.00402625	522.796	358.892	247.182	248.892	200.881	87.4717	68.7501	94.5605
ENSG00000100014	SPECC1L	81.3649	1.54559	0.42262	3.65715	0.000255033	0.00331428	194.631	86.596	134.161	73.8379	47.5903	35.7027	43.2144	35.1853
ENSG00000166405	RIC3	423.585	1.54526	0.387927	3.98338	6.79427e-05	0.00108943	932.214	404.115	653.731	549.221	196.873	190.117	123.75	338.659
ENSG00000183576	SETD3	752.482	1.54443	0.415555	3.71655	0.000201962	0.00271955	1548.23	616.756	1174.11	1183.07	638.712	330.25	194.465	334.26
ENSG00000185621	LMLN	177.072	1.5437	0.406176	3.80057	0.000144365	0.00206114	217.936	169.343	361.829	311.115	68.6302	81.2237	56.9644	149.538
ENSG00000133256	PDE6B	1467.06	1.54282	0.470971	3.27583	0.00105354	0.0104695	2694.6	1749.24	1872.57	2514.64	1492.33	372.201	306.429	734.493
ENSG00000127419	TMEM175	278.256	1.54182	0.431164	3.57594	0.000348977	0.00427702	732.544	297.313	328.492	315.263	210.9	130.315	72.6787	138.542
ENSG00000188452	CERKL	703.443	1.54131	0.339048	4.54599	5.46767e-06	0.000126749	1039.92	1121.9	1004.99	1046.18	538.021	218.679	420.358	237.501
ENSG00000129221	AIPL1	4471.14	1.54058	0.520249	2.96123	0.00306414	0.0240552	8335.75	4003.62	7794.36	6828.76	5042.57	746.187	1208.04	1809.84
ENSG00000135956	TMEM127	500.121	1.53997	0.31985	4.81467	1.47445e-06	3.94034e-05	836.473	479.164	978.157	700.216	337.14	232.96	245.536	191.32
ENSG00000007237	GAS7	339.656	1.53767	0.501839	3.06407	0.00218344	0.0185943	1010.95	302.124	378.904	354.256	282.536	99.9677	88.393	200.116
ENSG00000179361	ARID3B	400.107	1.53625	0.319852	4.803	1.56307e-06	4.15161e-05	802.46	509.954	598.44	480.361	260.995	128.53	220	200.116
ENSG00000054793	ATP9A	365.459	1.5361	0.357174	4.30072	1.70247e-05	0.000339141	655.069	512.841	476.476	542.584	228.934	153.522	90.3573	263.89
ENSG00000174007	CEP19	206.212	1.53602	0.395401	3.8847	0.000102454	0.00155116	430.204	209.755	320.361	278.759	173.329	83.0089	70.7144	83.5651
ENSG00000151718	WWC2	295.082	1.53549	0.2779	5.52535	3.28835e-08	1.40461e-06	404.379	332.913	526.075	497.784	149.283	156.2	115.893	178.126
ENSG00000167972	ABCA3	458.924	1.53492	0.358213	4.28493	1.828e-05	0.000359474	845.291	469.543	826.108	601.489	198.877	166.018	377.143	186.922
ENSG00000118503	TNFAIP3	229.638	1.53453	0.369483	4.15319	3.27869e-05	0.000585937	418.236	198.209	319.548	441.368	161.306	118.712	78.5715	101.158
ENSG00000178498	DTX3	482.851	1.53299	0.354207	4.32793	1.50516e-05	0.000305916	1016.62	549.403	726.91	596.511	366.195	165.125	257.322	184.723
ENSG00000141404	GNAL	318.047	1.53216	0.513662	2.98283	0.002856	0.022785	732.544	240.544	589.496	349.278	131.75	64.2649	322.143	114.352
ENSG00000162383	SLC1A7	2677.79	1.5319	0.412912	3.70999	0.000207264	0.0027766	4938.21	3689.95	4016.71	3401.52	2676.08	783.675	1060.72	855.443
ENSG00000129473	BCL2L2	65.5683	1.53142	0.454788	3.36732	0.000759013	0.00804263	129.124	47.1467	131.722	84.6232	34.0646	24.0994	45.1786	28.5881
ENSG00000198919	DZIP3	1047.18	1.52863	0.330767	4.62146	3.81044e-06	9.22722e-05	2250.54	1331.65	1445.69	1227.04	601.641	683.708	318.215	518.983
ENSG00000112530	PACRG	64.6818	1.5284	0.536253	2.85015	0.00436992	0.0312552	103.929	88.5203	51.2252	143.528	26.5504	17.8514	17.6786	68.1715
ENSG00000173566	NUDT18	45.3725	1.52741	0.514091	2.97109	0.00296749	0.0234494	69.916	38.4871	69.1134	95.4086	30.558	10.7108	33.3929	15.3936
ENSG00000160188	RSPH1	97.1423	1.52686	0.518715	2.94354	0.00324482	0.0250287	117.786	54.8441	165.059	245.573	57.6093	21.4216	51.0715	63.7734
ENSG00000082438	COBLL1	769.678	1.52573	0.416966	3.65912	0.00025308	0.00329055	1359.27	817.851	1146.47	1280.96	451.356	134.778	577.501	389.238
ENSG00000205593	DENND6B	145.996	1.52517	0.35519	4.29395	1.75522e-05	0.000348582	308.638	171.268	226.041	167.587	101.693	58.017	68.7501	65.9725
ENSG00000133026	MYH10	1654.85	1.52512	0.257793	5.91605	3.2976e-09	1.78633e-07	1834.19	3303.16	2275.86	2443.29	841.096	979.148	803.394	758.683
ENSG00000119899	SLC17A5	856.5	1.52426	0.392828	3.88022	0.000104362	0.00157288	680.894	1245.06	1433.49	1763.81	664.761	376.664	247.5	439.816
ENSG00000188747	NOXA1	91.9707	1.5235	0.43978	3.46424	0.000531732	0.00603433	203.449	89.4825	146.358	111.172	48.0912	38.3805	74.643	24.1899
ENSG00000128266	GNAZ	259.789	1.52347	0.435402	3.499	0.000467014	0.00542511	347.691	278.069	529.327	398.227	127.241	61.5872	241.608	94.5605
ENSG00000215440	NPEPL1	116.349	1.52301	0.466756	3.26298	0.00110247	0.0108605	314.307	153.948	114.647	116.15	85.6625	50.8764	31.4286	63.7734
ENSG00000084764	MAPRE3	423.541	1.52077	0.360288	4.22097	2.4325e-05	0.000456412	1024.18	449.337	465.092	590.703	293.557	185.654	170.893	208.913
ENSG00000136193	SCRN1	2704.79	1.51964	0.302488	5.02381	5.06556e-07	1.55646e-05	4797.75	3695.72	3190.6	4429.45	2066.92	1231.74	988.037	1238.08
ENSG00000075702	WDR62	130.265	1.51959	0.56238	2.70206	0.00689106	0.0431723	290.372	60.6172	249.621	180.861	45.0855	22.3142	94.2859	98.9587
ENSG00000196782	MAML3	161.734	1.51904	0.261225	5.81504	6.06178e-09	3.05504e-07	251.95	210.717	254.5	245.573	95.6815	69.6204	84.4644	81.366
ENSG00000139508	SLC46A3	292.742	1.51845	0.421448	3.60294	0.000314636	0.00394521	561.848	223.225	486.233	479.532	208.395	106.216	78.5715	197.917
ENSG00000149527	PLCH2	1397.92	1.51836	0.399879	3.79704	0.000146433	0.00208837	2555.4	2247.65	1550.58	2000.26	1260.89	457.888	734.644	376.043
ENSG00000054690	PLEKHH1	286.069	1.51788	0.393447	3.8579	0.000114363	0.00169889	512.718	195.322	531.766	469.576	134.756	200.828	96.2501	147.338
ENSG00000170624	SGCD	196.981	1.51756	0.540071	2.80993	0.00495521	0.0344393	399.34	223.225	252.874	304.478	33.0627	37.4879	184.643	140.741
ENSG00000124571	XPO5	463.474	1.5175	0.358716	4.23038	2.33295e-05	0.000442091	879.304	622.529	623.646	641.311	307.083	261.523	104.107	268.288
ENSG00000163093	BBS5	203.169	1.51749	0.389301	3.89798	9.69997e-05	0.0014763	456.029	252.091	261.818	246.403	168.319	81.2237	82.5001	76.9679
ENSG00000144485	HES6	3313.99	1.51541	0.482099	3.14337	0.00167017	0.0151525	6075.77	4234.54	3770.34	5778.44	3585.3	1503.98	901.609	661.924
ENSG00000013364	MVP	959.736	1.51466	0.416884	3.63329	0.000279828	0.00358755	1627.59	1688.62	944.82	1476.76	898.204	435.573	373.215	233.103
ENSG00000138698	RAP1GDS1	606.457	1.51413	0.473178	3.19991	0.00137471	0.0129921	850.33	746.65	902.539	1134.95	552.548	289.192	78.5715	296.876
ENSG00000114446	IFT57	1625.1	1.51348	0.418342	3.61781	0.000297106	0.00375614	2022.53	3085.7	2149.02	2453.24	1373.1	969.33	312.322	635.535
ENSG00000171817	ZNF540	273.845	1.51217	0.455984	3.31628	0.000912249	0.00934706	453.509	320.405	355.324	511.058	193.367	167.803	35.3572	153.936
ENSG00000149927	DOC2A	69.2646	1.51164	0.508382	2.97343	0.00294491	0.0233301	205.339	87.5582	65.0479	56.4155	38.5732	22.3142	39.2858	39.5835
ENSG00000162817	C1orf115	162.17	1.5108	0.53573	2.82008	0.00480119	0.0336742	457.918	131.818	191.078	191.647	108.205	31.2399	49.1072	136.343
ENSG00000114650	SCAP	623.322	1.51021	0.286307	5.27481	1.32893e-07	4.83611e-06	906.389	973.724	854.566	975.656	464.381	310.614	221.965	279.283
ENSG00000185739	SRL	71.857	1.50966	0.550034	2.74467	0.00605726	0.0397652	209.118	100.066	78.8705	41.482	30.057	20.5291	35.3572	59.3752
ENSG00000170270	C14orf142	383.817	1.50597	0.349796	4.30528	1.66776e-05	0.000333501	649.4	565.76	486.233	587.385	302.073	210.646	104.107	164.931
ENSG00000119912	IDE	532.318	1.50505	0.295294	5.09679	3.45465e-07	1.11958e-05	1041.18	506.105	880.585	731.742	273.519	234.746	320.179	270.487
ENSG00000108557	RAI1	133.976	1.50435	0.364953	4.12205	3.75522e-05	0.000659784	246.281	155.873	183.76	214.047	84.6606	81.2237	33.3929	72.5697
ENSG00000140474	ULK3	1029.18	1.49795	0.347897	4.30571	1.66451e-05	0.000333107	2160.47	1333.58	1394.46	1226.21	690.811	375.771	709.108	343.057
ENSG00000239219	RP11-379K17.4	138.316	1.49494	0.519412	2.87814	0.00400026	0.0292539	308.638	123.159	187.013	205.751	58.6112	22.3142	139.465	61.5743
ENSG00000137868	STRA6	306.508	1.49451	0.356082	4.19709	2.70362e-05	0.00049735	326.905	677.373	328.492	488.658	140.266	199.935	182.679	107.755
ENSG00000161800	RACGAP1	624.051	1.49398	0.474108	3.15113	0.0016264	0.0148368	946.071	396.417	989.541	1392.96	585.611	157.985	290.715	233.103
ENSG00000139767	SRRM4	709.451	1.4924	0.27644	5.39864	6.71493e-08	2.63104e-06	1009.06	1017.02	1294.45	881.077	459.371	251.704	369.286	393.636
ENSG00000073670	ADAM11	86.9174	1.49223	0.512725	2.91038	0.00360985	0.0272002	173.215	133.743	131.722	79.6454	56.6074	11.6034	64.8215	43.9816
ENSG00000214140	PRCD	611.339	1.49155	0.428403	3.48164	0.000498348	0.00572024	1318.33	519.576	617.142	1183.07	455.364	149.952	306.429	340.858
ENSG00000132639	SNAP25	3517.89	1.49111	0.393075	3.79344	0.000148574	0.00211378	5693.43	4736.8	4984.29	5493.04	3377.41	1047.88	1068.57	1741.67
ENSG00000170279	C7orf33	320.108	1.48629	0.517057	2.87451	0.00404652	0.0294926	941.662	226.112	453.709	291.204	277.026	107.108	182.679	81.366
ENSG00000070061	IKBKAP	805.217	1.48167	0.245838	6.02702	1.67009e-09	9.67021e-08	1203.06	1024.72	1176.55	1348.16	412.282	325.788	542.144	409.029
ENSG00000144847	IGSF11	219.662	1.48135	0.321072	4.61375	3.95461e-06	9.52604e-05	339.502	297.313	295.155	365.871	121.23	72.2981	166.965	98.9587
ENSG00000155367	PPM1J	103.253	1.47661	0.369337	3.99799	6.38835e-05	0.00103775	187.702	132.781	167.498	126.935	67.6283	67.8352	29.4643	46.1807
ENSG00000257800	FNBP1P1	53.2233	1.47604	0.496301	2.97407	0.00293876	0.0232955	106.449	54.8441	93.5063	63.8823	34.0646	36.5953	7.85715	28.5881
ENSG00000185442	FAM174B	241.158	1.47424	0.429508	3.43239	0.000598287	0.0066167	481.854	410.85	400.857	139.379	156.297	143.704	123.75	72.5697
ENSG00000167114	SLC27A4	75.8268	1.47405	0.379138	3.8879	0.000101114	0.00153176	142.981	87.5582	103.263	113.661	44.5846	23.2068	45.1786	46.1807
ENSG00000096093	EFHC1	1031.16	1.47355	0.296664	4.96704	6.79816e-07	2.02669e-05	1898.44	1296.05	1470.89	1426.15	634.704	599.806	316.25	606.947
ENSG00000205078	SYCE1L	111.396	1.47303	0.546526	2.69526	0.00703346	0.0438098	243.761	177.041	154.489	92.9196	121.23	51.769	23.5715	26.389
ENSG00000139266	MARCH9	75.5419	1.4729	0.42264	3.48499	0.000492146	0.00565903	130.384	63.5037	157.741	95.4086	44.5846	26.7771	35.3572	50.5789
ENSG00000070961	ATP2B1	2136.42	1.47276	0.303978	4.84495	1.26646e-06	3.46992e-05	3033.47	2747.98	3754.07	3083.77	1536.92	1017.53	661.965	1255.68
ENSG00000069018	TRPC7	109.456	1.47201	0.537137	2.74048	0.00613498	0.0399833	185.183	174.154	102.45	187.499	38.0722	14.2811	108.036	65.9725
ENSG00000240038	AMY2B	107.253	1.46971	0.540975	2.71678	0.00659196	0.0420775	318.086	73.1255	144.731	100.386	29.0551	42.8433	53.0358	96.7596
ENSG00000130045	NXNL2	143.336	1.46922	0.556103	2.642	0.00824173	0.0487838	194.001	267.485	174.003	217.366	57.1083	24.9919	178.75	32.9862
ENSG00000105649	RAB3A	218.547	1.46894	0.345678	4.24946	2.14287e-05	0.000411456	378.554	225.15	371.586	317.752	161.807	77.6535	125.714	90.1624
ENSG00000169258	GPRIN1	149.275	1.46883	0.457083	3.21348	0.00131135	0.0125343	253.209	199.171	184.573	250.551	134.756	31.2399	92.3216	48.3798
ENSG00000136100	VPS36	1043.05	1.46799	0.409402	3.58569	0.000336188	0.00415349	2208.34	881.355	1668.48	1420.34	930.265	394.515	322.143	518.983
ENSG00000158006	PAFAH2	351.085	1.46689	0.385368	3.80647	0.000140964	0.00201811	693.491	271.334	499.242	611.444	195.371	134.778	271.072	131.945
ENSG00000033627	ATP6V0A1	1634.49	1.46646	0.410245	3.57458	0.000350789	0.00429316	3255.19	1708.83	2357.99	2356.18	1366.59	832.767	331.965	866.438
ENSG00000095319	NUP188	453.274	1.46288	0.243509	6.00749	1.88422e-09	1.07665e-07	629.874	697.579	726.91	613.933	278.027	201.721	194.465	283.682
ENSG00000163378	EOGT	478.761	1.4625	0.308577	4.73948	2.14263e-06	5.54404e-05	677.115	572.496	681.376	889.374	293.557	149.952	267.143	299.075
ENSG00000132879	FBXO44	172.114	1.46187	0.5026	2.90863	0.00363021	0.0273147	468.626	163.57	174.003	218.195	133.754	103.538	29.4643	85.7642
ENSG00000166448	TMEM130	102.451	1.46176	0.436663	3.34757	0.000815223	0.00852728	119.046	158.759	119.525	210.728	85.1616	29.4548	35.3572	61.5743
ENSG00000111674	ENO2	15266	1.46152	0.31481	4.64254	3.44145e-06	8.43812e-05	23998.8	15740.3	21004.8	29248.9	11853	7094.14	5869.29	7318.55
ENSG00000171552	BCL2L1	825.953	1.46089	0.424582	3.44078	0.000580046	0.00646716	1738.45	969.875	1186.31	996.397	835.084	303.473	333.929	244.098
ENSG00000122490	PQLC1	260.282	1.45947	0.436549	3.3432	0.000828171	0.00863844	610.348	224.187	357.763	349.278	205.891	80.3312	170.893	83.5651
ENSG00000156273	BACH1	728.967	1.45921	0.294178	4.96032	7.03785e-07	2.08621e-05	775.375	1094	1124.51	1304.19	504.457	423.078	282.858	323.265
ENSG00000011347	SYT7	75.3012	1.45691	0.541379	2.69111	0.00712154	0.0441701	207.229	47.1467	130.909	62.223	36.0684	46.4136	19.6429	52.778
ENSG00000198911	SREBF2	775.455	1.45555	0.471382	3.08783	0.00201625	0.0174635	1347.3	1044.92	1010.68	1194.68	829.574	393.623	145.357	237.501
ENSG00000170390	DCLK2	241.82	1.45452	0.426482	3.41051	0.000648415	0.00705138	667.667	170.305	303.286	288.715	144.274	137.456	104.107	118.75
ENSG00000089199	CHGB	874.333	1.45371	0.34637	4.19697	2.70513e-05	0.00049735	1417.22	1010.29	1525.37	1202.15	760.443	308.829	343.751	426.622
ENSG00000112787	FBRSL1	201.707	1.4529	0.393646	3.69089	0.000223474	0.00295725	386.113	327.14	272.388	205.751	143.272	72.2981	147.322	59.3752
ENSG00000136720	HS6ST1	631.597	1.45196	0.346821	4.18647	2.83331e-05	0.000518796	1123.07	1086.3	569.982	943.3	463.88	263.308	383.036	219.908
ENSG00000130821	SLC6A8	431.625	1.45099	0.425412	3.4108	0.000647733	0.00704787	764.037	410.85	737.48	635.504	238.452	132.993	410.536	123.149
ENSG00000158109	TPRG1L	184.004	1.45023	0.36603	3.96206	7.43045e-05	0.00117252	311.158	176.079	284.584	316.093	147.78	90.1494	64.8215	81.366
ENSG00000006125	AP2B1	1188.92	1.44795	0.25982	5.57289	2.50542e-08	1.09349e-06	1774.99	1194.06	1925.42	2088.2	746.917	576.599	624.644	580.558
ENSG00000112182	BACH2	217.716	1.44767	0.433599	3.33872	0.000841657	0.0087441	361.548	185.7	428.503	307.796	120.228	74.9758	62.8572	200.116
ENSG00000049769	PPP1R3F	82.5434	1.4467	0.412046	3.51102	0.000446385	0.00523919	113.377	87.5582	134.161	154.313	68.6302	33.025	27.5	41.7826
ENSG00000139182	CLSTN3	502.391	1.4456	0.280474	5.15414	2.54798e-07	8.62504e-06	791.752	564.798	809.846	784.009	320.608	199.935	326.072	222.107
ENSG00000164880	INTS1	293.323	1.44365	0.435821	3.31248	0.000924731	0.00945264	591.452	458.959	342.314	337.663	159.302	122.282	273.036	61.5743
ENSG00000152749	GPR180	994.239	1.44328	0.374555	3.85331	0.000116533	0.0017213	1283.05	1838.72	1182.24	1553.92	810.538	654.253	312.322	318.867
ENSG00000226137	BAIAP2-AS1	93.8767	1.44267	0.36546	3.94755	7.89552e-05	0.00123559	173.215	100.066	152.862	125.276	58.6112	31.2399	56.9644	52.778
ENSG00000108582	CPD	604.794	1.44042	0.283829	5.07497	3.87563e-07	1.23603e-05	838.992	1026.64	813.911	873.611	435.827	326.68	208.215	314.469
ENSG00000137494	ANKRD42	184.947	1.44022	0.341655	4.21544	2.49296e-05	0.000464972	376.035	169.343	236.612	302.818	98.1863	77.6535	100.179	118.75
ENSG00000180233	ZNRF2	333.246	1.44003	0.408621	3.52412	0.000424894	0.00502811	685.933	364.665	421.998	489.487	172.327	145.489	302.5	83.5651
ENSG00000183690	EFHC2	149.675	1.43909	0.412784	3.4863	0.000489744	0.00564386	396.821	156.835	137.414	189.158	78.1483	63.3724	94.2859	81.366
ENSG00000107077	KDM4C	955.359	1.43857	0.246708	5.83107	5.50717e-09	2.80812e-07	1188.57	1430.76	1439.18	1534.83	454.362	406.119	667.858	521.182
ENSG00000184792	OSBP2	1088.53	1.43658	0.381507	3.76554	0.000166188	0.00232681	2162.36	999.703	1628.64	1611.16	896.701	305.258	603.037	501.391
ENSG00000136141	LRCH1	342.141	1.43588	0.390462	3.67739	0.00023563	0.00309767	762.148	256.901	509.813	484.51	258.991	126.745	170.893	167.13
ENSG00000115525	ST3GAL5	407.74	1.43415	0.393072	3.64857	0.000263702	0.00341162	782.304	346.384	639.908	625.548	194.87	115.141	337.858	219.908
ENSG00000131473	ACLY	1492.26	1.43109	0.364812	3.92282	8.75195e-05	0.00135336	2376.52	1994.59	2365.3	2028.47	1415.18	582.847	471.429	703.706
ENSG00000158863	FAM160B2	260.494	1.43018	0.38765	3.68936	0.000224821	0.00296905	650.66	210.717	334.183	333.515	150.786	103.538	153.215	147.338
ENSG00000086062	B4GALT1	69.521	1.43017	0.50502	2.83191	0.0046271	0.0326465	74.955	72.1633	103.263	161.78	56.1064	32.1325	11.7857	43.9816
ENSG00000204410	MSH5	52.4275	1.42983	0.500459	2.85703	0.00427619	0.0307791	138.572	52.9198	62.6086	53.0969	16.0304	25.8845	37.3215	32.9862
ENSG00000229891	Z83851.1	127.201	1.42828	0.346195	4.12564	3.69705e-05	0.00065088	202.19	181.852	200.835	162.609	97.6853	44.6284	53.0358	74.7688
ENSG00000235106	LINC00094	709.785	1.42451	0.279336	5.09961	3.40356e-07	1.10578e-05	1065.75	1092.07	992.793	1006.35	558.059	348.102	280.893	334.26
ENSG00000165533	TTC8	1182.2	1.42442	0.392358	3.63042	0.000282958	0.00361233	1757.35	1805.05	1447.31	1933.89	1139.66	611.41	314.286	448.613
ENSG00000181513	ACBD4	173.536	1.4237	0.412787	3.449	0.000562676	0.00631402	416.347	169.343	207.34	224.832	85.6625	75.8683	147.322	61.5743
ENSG00000076826	CAMSAP3	289.198	1.4221	0.389426	3.65178	0.000260433	0.00337605	568.776	369.476	372.399	385.782	213.906	74.0832	208.215	120.95
ENSG00000148204	CRB2	114.396	1.42095	0.450048	3.15732	0.00159224	0.0145818	261.398	145.289	129.283	136.061	69.6321	38.3805	102.143	32.9862
ENSG00000185015	CA13	145.778	1.4203	0.332542	4.27106	1.9455e-05	0.000378297	258.248	154.911	249.621	188.328	77.1464	65.1575	62.8572	109.954
ENSG00000118473	SGIP1	581.612	1.4192	0.358004	3.96421	7.36403e-05	0.0011636	1438	489.748	742.359	735.89	350.164	291.87	275	329.862
ENSG00000254986	DPP3	376.028	1.41885	0.306767	4.62516	3.74305e-06	9.08938e-05	736.953	418.547	497.616	545.903	260.995	144.596	192.5	211.112
ENSG00000204394	VARS	521.085	1.41788	0.360591	3.93209	8.42098e-05	0.00130761	912.058	956.405	672.432	512.717	399.257	218.679	330.001	167.13
ENSG00000168476	REEP4	152.951	1.41723	0.378898	3.7404	0.000183725	0.00253154	280.294	111.613	242.303	263.825	105.701	81.2237	72.6787	65.9725
ENSG00000084090	STARD7	2673.56	1.41722	0.290303	4.88187	1.05082e-06	2.96003e-05	4227.09	3487.89	4026.46	3884.37	2151.08	1450.42	1052.86	1108.34
ENSG00000114631	PODXL2	924.201	1.41662	0.414752	3.41559	0.00063643	0.00695297	1732.78	1070.9	1457.89	1161.5	900.709	225.82	463.572	380.441
ENSG00000172346	CSDC2	53.6735	1.41634	0.519333	2.72723	0.00638693	0.0411213	71.8056	94.2934	36.5894	113.661	34.0646	23.2068	11.7857	43.9816
ENSG00000095209	TMEM38B	812.118	1.41622	0.48105	2.94401	0.00323988	0.0249981	963.707	1936.86	948.073	931.685	750.424	505.194	135.536	325.464
ENSG00000109047	RCVRN	20844.9	1.4139	0.440576	3.2092	0.00133103	0.012678	27378.1	33158.6	27793.3	33992	23274.7	4944.83	7896.44	8321.33
ENSG00000167291	TBC1D16	249.219	1.4124	0.328454	4.30013	1.70698e-05	0.000339778	483.743	396.417	291.902	284.566	174.331	91.9346	125.714	145.139
ENSG00000158828	PINK1	358.15	1.41205	0.428738	3.29349	0.000989505	0.00997391	757.739	335.8	447.204	562.496	348.661	125.852	170.893	116.551
ENSG00000103257	SLC7A5	512.857	1.41077	0.334437	4.21833	2.46117e-05	0.000460361	1123.7	543.63	647.226	683.623	314.096	321.325	176.786	292.478
ENSG00000128656	CHN1	724.332	1.41047	0.424995	3.3188	0.000904063	0.00928143	1103.54	1089.19	865.95	1189.7	608.154	411.474	119.822	406.83
ENSG00000131323	TRAF3	160.759	1.41041	0.361846	3.89781	9.70652e-05	0.00147643	199.04	156.835	339.062	247.233	112.213	84.794	58.9287	87.9633
ENSG00000170606	HSPA4	1897.85	1.40961	0.274487	5.13545	2.81469e-07	9.40251e-06	2901.83	2359.26	2537.68	3271.27	1263.4	1046.09	661.965	1141.32
ENSG00000100266	PACSIN2	458.842	1.40952	0.376788	3.74088	0.000183374	0.00252831	865.447	439.715	696.825	681.964	292.054	182.977	373.215	138.542
ENSG00000073009	IKBKG	47.6998	1.4081	0.513809	2.7405	0.00613449	0.0399833	126.605	43.298	72.3657	38.9931	33.0627	23.2068	17.6786	26.389
ENSG00000114573	ATP6V1A	1875.88	1.40798	0.318114	4.42602	9.59864e-06	0.00020517	3094.57	2001.33	2564.51	3291.18	1356.57	1045.2	589.287	1064.36
ENSG00000229419	RALGAPA1P	34.1005	1.40783	0.493801	2.85101	0.00435808	0.0311888	50.3899	41.3736	55.2907	52.2673	12.5238	22.3142	7.85715	30.7871
ENSG00000205808	PPAPDC2	164.521	1.40751	0.369612	3.80808	0.000140052	0.00200616	307.379	207.83	203.275	246.403	132.752	81.2237	47.1429	90.1624
ENSG00000113356	POLR3G	93.5509	1.4056	0.407765	3.44708	0.000566681	0.00635073	150.54	115.461	160.993	116.979	30.057	49.0913	37.3215	87.9633
ENSG00000156017	C9orf41	447.175	1.40335	0.462968	3.03121	0.00243579	0.0202091	856.629	578.269	606.571	580.748	290.551	262.415	56.9644	345.256
ENSG00000088543	C3orf18	269.928	1.40317	0.405586	3.45962	0.000540931	0.0061174	592.712	268.448	330.931	389.931	230.437	142.811	76.6073	127.547
ENSG00000116237	ICMT	304.196	1.40296	0.358146	3.91729	8.95512e-05	0.00137742	536.653	327.14	452.083	462.939	233.944	157.985	82.5001	180.325
ENSG00000223478	RP11-545E17.3	32.8881	1.40122	0.519069	2.69948	0.0069448	0.0434254	55.4289	42.3358	49.599	48.9487	30.558	17.8514	11.7857	6.59725
ENSG00000241288	RP11-379B18.5	58.7438	1.40101	0.4158	3.36943	0.000753228	0.00798783	71.1758	78.8986	100.824	90.4307	24.5466	29.4548	19.6429	54.9771
ENSG00000120088	CRHR1	240.829	1.40101	0.498285	2.81166	0.00492867	0.0343006	264.547	351.195	411.428	388.271	246.969	40.1656	149.286	74.7688
ENSG00000065029	ZNF76	404.888	1.39924	0.354528	3.94676	7.92159e-05	0.00123893	731.284	538.819	559.412	536.777	353.17	199.935	121.786	197.917
ENSG00000120833	SOCS2	126.808	1.39898	0.444318	3.14861	0.00164051	0.0149458	293.521	102.953	182.947	160.95	56.6074	66.0501	39.2858	112.153
ENSG00000133878	DUSP26	621.046	1.39773	0.529743	2.6385	0.0083274	0.0490902	1557.68	511.878	894.408	686.942	702.332	165.125	135.536	314.469
ENSG00000124104	SNX21	71.9027	1.39421	0.510476	2.73119	0.00631065	0.0407915	159.988	75.0499	76.4312	112.001	55.1045	42.8433	9.82144	43.9816
ENSG00000249242	TMEM150C	183.181	1.39297	0.425763	3.2717	0.00106904	0.0105752	479.964	169.343	245.556	172.565	86.1635	71.4055	104.107	136.343
ENSG00000100600	LGMN	826.121	1.39246	0.406947	3.42172	0.000622257	0.00683538	1956.39	680.26	1143.22	1044.52	616.67	531.971	235.715	400.233
ENSG00000183273	CCDC60	433.882	1.39129	0.333825	4.16773	3.07649e-05	0.000555517	602.16	706.238	565.916	652.926	341.147	141.918	284.822	175.927
ENSG00000100330	MTMR3	605.241	1.3905	0.264022	5.26662	1.38962e-07	5.02888e-06	1144.48	846.716	680.563	846.232	360.684	354.35	351.608	257.293
ENSG00000184489	PTP4A3	1937.26	1.38994	0.415424	3.34583	0.000820365	0.00856388	2762	3126.12	2187.23	3233.94	1879.57	1069.3	426.251	813.66
ENSG00000125166	GOT2	1864.83	1.38898	0.339338	4.09321	4.25445e-05	0.000733646	3111.58	2315.96	2876.74	2552.8	1670.67	1008.6	707.144	675.118
ENSG00000163539	CLASP2	2389.69	1.38884	0.233996	5.9353	2.93305e-09	1.61231e-07	3885.69	2887.49	3066.19	4030.39	1504.85	1315.65	1052.86	1374.43
ENSG00000160326	SLC2A6	72.9356	1.38866	0.414727	3.34838	0.000812868	0.00850606	162.508	77.9364	95.1325	88.7714	39.0741	30.3473	58.9287	30.7871
ENSG00000101350	KIF3B	298.401	1.38843	0.335107	4.14325	3.42421e-05	0.000609852	568.776	349.27	491.111	325.219	176.835	108.893	221.965	145.139
ENSG00000236609	ZNF853	127.847	1.38795	0.382703	3.62672	0.000287048	0.00365737	215.417	131.818	219.537	178.373	86.1635	47.3061	100.179	43.9816
ENSG00000211445	GPX3	538.285	1.38313	0.35766	3.86715	0.000110115	0.00164895	704.199	591.739	973.279	862.825	446.347	159.77	306.429	261.691
ENSG00000175029	CTBP2	1454.9	1.37879	0.307331	4.48633	7.24605e-06	0.000161903	2479.18	1905.11	1846.55	2214.31	1231.84	573.922	748.394	639.933
ENSG00000108669	CYTH1	1063.28	1.37659	0.444715	3.09545	0.00196513	0.0171135	2690.19	877.506	1376.58	1254.42	1003.4	474.847	310.358	518.983
ENSG00000054523	KIF1B	1843.42	1.37655	0.184386	7.46559	8.29287e-14	1.21393e-11	2622.8	2560.35	2569.39	2910.38	1076.04	991.644	899.644	1117.13
ENSG00000111371	SLC38A1	2740.51	1.37587	0.37947	3.62576	0.000288109	0.00366623	3480.68	4102.73	4007.76	4339.02	2646.02	909.527	868.216	1570.14
ENSG00000170382	LRRN2	222.463	1.37569	0.46156	2.98051	0.00287765	0.02292	343.911	184.738	456.961	314.433	229.435	69.6204	108.036	72.5697
ENSG00000114374	USP9Y	447.038	1.37492	0.38433	3.57746	0.000346952	0.0042562	858.518	542.668	623.646	569.962	210.9	138.348	432.144	200.116
ENSG00000196132	MYT1	279.675	1.37288	0.450125	3.05	0.00228842	0.0193106	635.543	353.119	327.679	315.263	272.016	108.893	68.7501	156.135
ENSG00000120053	GOT1	863.527	1.37281	0.324577	4.22954	2.34174e-05	0.000442469	1575.32	1054.55	1052.96	1329.08	742.408	433.788	359.465	360.649
ENSG00000204160	ZDHHC18	213.472	1.37053	0.486604	2.81653	0.00485462	0.0339485	572.556	228.998	199.209	244.744	186.354	49.9838	133.572	92.3614
ENSG00000134317	GRHL1	231.792	1.37021	0.4165	3.28983	0.00100247	0.0100781	285.333	365.627	261.005	430.583	59.6131	89.2569	165	197.917
ENSG00000127586	CHTF18	169.862	1.36952	0.437126	3.13301	0.00173021	0.0155994	292.891	343.497	185.386	170.076	163.811	74.0832	78.5715	50.5789
ENSG00000169218	RSPO1	91.5637	1.36896	0.45945	2.97956	0.00288665	0.0229803	100.78	225.15	81.3098	126.935	60.114	50.8764	23.5715	63.7734
ENSG00000114450	GNB4	159.795	1.36869	0.460366	2.97305	0.00294861	0.0233452	292.891	149.138	216.284	275.44	120.228	126.745	29.4643	68.1715
ENSG00000137200	CMTR1	423.314	1.36818	0.3233	4.23192	2.31707e-05	0.000439721	752.7	492.635	625.273	583.237	311.591	172.266	292.679	156.135
ENSG00000225697	SLC26A6	254.315	1.36809	0.291208	4.69798	2.62751e-06	6.60197e-05	413.827	286.729	351.258	416.479	102.194	142.811	182.679	138.542
ENSG00000101004	NINL	583.308	1.36707	0.323235	4.22934	2.3438e-05	0.000442536	1138.81	892.901	590.309	756.631	367.698	269.556	426.251	224.306
ENSG00000106546	AHR	124.839	1.3667	0.499348	2.73697	0.00620087	0.0403039	155.579	125.083	251.247	193.306	65.6245	17.8514	84.4644	105.556
ENSG00000148660	CAMK2G	166.753	1.36656	0.392965	3.47756	0.000506003	0.00578772	329.424	238.62	229.294	168.417	86.6644	58.017	153.215	70.3706
ENSG00000171130	ATP6V0E2	657.984	1.36636	0.308403	4.43043	9.40438e-06	0.000201845	980.084	606.172	1184.68	1040.37	482.916	318.647	367.322	283.682
ENSG00000104812	GYS1	864.538	1.36489	0.333619	4.09117	4.29199e-05	0.000738718	1766.17	940.048	955.39	1347.33	644.222	423.97	522.501	316.668
ENSG00000164542	KIAA0895	628.999	1.36424	0.385344	3.54031	0.000399658	0.00478562	910.168	880.393	768.378	1093.47	553.049	357.92	145.357	323.265
ENSG00000141150	RASL10B	113.788	1.36416	0.490956	2.77857	0.00545987	0.0370282	213.527	148.175	109.768	188.328	44.5846	24.9919	123.75	57.1761
ENSG00000185339	TCN2	338.413	1.36195	0.344506	3.95335	7.70638e-05	0.00120962	411.938	278.069	668.367	599.829	203.386	142.811	198.393	204.515
ENSG00000099992	TBC1D10A	126.936	1.35933	0.47472	2.86344	0.00419068	0.0303396	244.391	107.764	162.62	225.662	119.226	53.5541	27.5	74.7688
ENSG00000151117	TMEM86A	124.176	1.35827	0.487551	2.7859	0.00533789	0.0363619	321.236	78.8986	145.545	177.543	98.1863	45.521	82.5001	43.9816
ENSG00000068079	IFI35	98.4336	1.35745	0.425886	3.18734	0.00143586	0.0134385	179.514	120.272	126.03	144.357	45.0855	51.769	96.2501	24.1899
ENSG00000172493	AFF1	625.356	1.35721	0.297464	4.56259	5.05271e-06	0.000118607	1250.93	707.201	883.025	766.587	271.014	301.688	441.965	380.441
ENSG00000152061	RABGAP1L	698.239	1.35706	0.285364	4.75553	1.97926e-06	5.18307e-05	832.064	893.863	1148.09	1155.69	439.834	249.919	404.643	461.807
ENSG00000100241	SBF1	338.149	1.35569	0.268599	5.04727	4.48175e-07	1.39852e-05	568.776	479.164	438.26	465.428	195.371	178.514	245.536	134.144
ENSG00000139537	CCDC65	83.9406	1.35441	0.496847	2.72601	0.00641042	0.0412115	156.209	75.0499	149.61	103.705	29.5561	18.7439	72.6787	65.9725
ENSG00000109472	CPE	9168.11	1.35436	0.457664	2.95929	0.00308347	0.0241632	14491.5	12546.8	11399.6	14785.8	10904.2	2540.25	2555.54	4121.08
ENSG00000174231	PRPF8	1928.79	1.35338	0.228067	5.93415	2.95372e-09	1.62026e-07	2485.48	2873.06	2756.4	3004.95	1285.44	1157.66	807.323	1059.96
ENSG00000261452	RP11-509E16.1	131.488	1.3533	0.460073	2.94149	0.00326633	0.0251054	194.631	129.894	248.808	193.306	139.264	45.521	60.893	39.5835
ENSG00000166411	IDH3A	428.527	1.3511	0.311696	4.33468	1.45974e-05	0.000297614	810.018	410.85	604.132	651.267	307.584	232.96	237.679	173.727
ENSG00000215375	MYL5	76.87	1.34999	0.422094	3.19831	0.00138233	0.0130399	122.825	53.8819	160.993	107.853	41.0779	48.1987	47.1429	32.9862
ENSG00000120992	LYPLA1	1932.23	1.34894	0.337864	3.99256	6.5364e-05	0.00105719	3064.34	2126.41	2736.89	3233.11	1733.29	1017.53	677.68	868.637
ENSG00000001617	SEMA3F	442.571	1.348	0.339075	3.97553	7.02217e-05	0.00111803	667.667	612.907	625.273	651.267	358.68	162.447	308.393	153.936
ENSG00000135709	KIAA0513	173.405	1.3479	0.327667	4.11363	3.89491e-05	0.0006802	247.541	248.242	253.687	246.403	68.6302	72.2981	149.286	101.158
ENSG00000173376	NDNF	447.274	1.34765	0.292213	4.61189	3.99019e-06	9.58177e-05	542.951	714.898	725.284	596.511	316.1	180.299	306.429	195.718
ENSG00000089723	OTUB2	99.9962	1.34744	0.472476	2.85187	0.00434635	0.0311379	226.125	144.327	69.9265	142.698	83.1578	65.1575	33.3929	35.1853
ENSG00000159335	PTMS	1520.14	1.34576	0.358619	3.75262	0.000174999	0.00243058	2683.26	1608.76	2444.17	2041.74	1148.18	596.236	1155	483.798
ENSG00000163818	LZTFL1	709.331	1.34513	0.349571	3.84795	0.000119112	0.00175519	1328.4	649.47	1046.46	1073.55	567.577	433.788	245.536	329.862
ENSG00000185963	BICD2	496.208	1.34251	0.351334	3.82117	0.000132817	0.00192154	410.678	919.842	822.855	712.66	378.218	287.407	180.715	257.293
ENSG00000136169	SETDB2	317.46	1.34173	0.294511	4.55577	5.21936e-06	0.000121751	622.316	376.211	401.671	431.413	209.898	206.183	151.25	140.741
ENSG00000012963	UBR7	521.66	1.34144	0.404638	3.31515	0.000915937	0.00937746	728.134	646.583	849.688	793.136	466.886	274.911	106.072	307.871
ENSG00000170776	AKAP13	930.135	1.34053	0.29685	4.51584	6.3065e-06	0.000143513	1580.35	1419.21	1055.4	1295.07	393.747	415.937	760.18	521.182
ENSG00000169710	FASN	68.7725	1.34049	0.349754	3.83266	0.000126764	0.00185144	80.6239	78.8986	120.339	116.15	40.076	33.025	39.2858	41.7826
ENSG00000005469	CROT	654.425	1.34021	0.315631	4.24612	2.17504e-05	0.000416713	1316.44	606.172	985.475	861.166	395.25	327.573	459.644	283.682
ENSG00000167281	RBFOX3	118.363	1.33872	0.483573	2.7684	0.00563324	0.0377839	247.541	117.386	185.386	132.742	54.6036	25.8845	121.786	61.5743
ENSG00000152234	ATP5A1	11228.2	1.33715	0.391968	3.41138	0.000646343	0.00704355	14792.6	17711.8	15660.3	16629.3	11731.8	5483.94	3107.5	4708.23
ENSG00000138002	IFT172	448.671	1.3364	0.391604	3.41263	0.000643401	0.00702029	1203.69	384.871	474.036	524.332	226.931	232.068	255.358	288.08
ENSG00000126106	TMEM53	178.241	1.33578	0.470168	2.84108	0.00449612	0.0319473	214.787	162.608	370.773	286.226	177.837	77.6535	39.2858	96.7596
ENSG00000100726	TELO2	166.077	1.33549	0.463869	2.87901	0.00398923	0.0292237	416.977	151.062	187.826	207.41	149.784	86.5792	43.2144	85.7642
ENSG00000177034	MTX3	366.896	1.33515	0.452955	2.94765	0.00320203	0.024794	675.855	174.154	613.076	658.734	186.354	275.804	115.893	235.302
ENSG00000100580	TMED8	472.653	1.33426	0.320777	4.15948	3.18979e-05	0.000572011	790.492	451.261	752.929	720.957	238.452	177.621	361.429	288.08
ENSG00000204186	ZDBF2	284.331	1.3341	0.284961	4.68168	2.84533e-06	7.1218e-05	396.821	458.959	307.351	467.917	118.725	161.555	198.393	164.931
ENSG00000162415	ZSWIM5	380.32	1.33399	0.289094	4.61438	3.94279e-06	9.51234e-05	744.511	467.618	446.391	529.31	253.481	207.076	161.072	233.103
ENSG00000197535	MYO5A	417.503	1.33291	0.358874	3.71413	0.000203902	0.00273719	567.517	436.829	793.584	601.489	145.777	172.266	347.679	274.885
ENSG00000100413	POLR3H	262.105	1.33064	0.31917	4.16907	3.05843e-05	0.000554561	449.73	331.951	395.979	334.345	214.407	151.737	102.143	116.551
ENSG00000136717	BIN1	789.427	1.3305	0.461292	2.88428	0.00392305	0.0288591	1513.59	1139.22	982.223	930.856	933.271	286.515	204.286	325.464
ENSG00000003987	MTMR7	262.62	1.32969	0.355773	3.73746	0.000185891	0.00254926	362.178	392.568	261.005	491.147	115.219	92.8271	192.5	193.519
ENSG00000115840	SLC25A12	475.853	1.32967	0.233443	5.69591	1.22717e-08	5.76728e-07	617.907	557.101	826.108	727.594	250.976	276.696	288.75	261.691
ENSG00000123684	LPGAT1	655.608	1.32919	0.286935	4.63238	3.61479e-06	8.80251e-05	850.96	752.423	1019.63	1145.73	519.986	304.366	324.108	327.663
ENSG00000137642	SORL1	581.06	1.32899	0.491325	2.7049	0.00683246	0.0429912	1203.06	670.638	752.116	730.913	130.748	142.811	606.965	411.228
ENSG00000135596	MICAL1	212.394	1.32863	0.482221	2.75524	0.00586492	0.0388846	338.242	374.287	276.453	241.425	178.338	128.53	25.5358	136.343
ENSG00000162636	FAM102B	335.64	1.32819	0.295476	4.49507	6.95478e-06	0.000156489	599.01	380.06	446.391	506.08	256.988	183.869	143.393	169.329
ENSG00000182224	CYB5D1	288.755	1.32698	0.436875	3.03743	0.00238601	0.0199007	608.458	260.75	265.07	530.14	178.338	86.5792	255.358	125.348
ENSG00000197119	SLC25A29	591.822	1.32592	0.358701	3.69645	0.000218634	0.00290057	1378.16	691.806	675.685	660.393	486.423	275.804	284.822	281.483
ENSG00000156973	PDE6D	623.451	1.3233	0.342362	3.86519	0.000111001	0.00165744	1062.6	700.465	873.268	948.278	509.467	313.292	186.607	393.636
ENSG00000169684	CHRNA5	141.815	1.32238	0.427837	3.09085	0.00199582	0.0173401	170.696	162.608	317.921	167.587	125.739	52.6615	47.1429	90.1624
ENSG00000116885	OSCP1	184.871	1.32212	0.349023	3.78805	0.000151834	0.00215714	280.924	213.603	295.155	272.951	128.243	90.1494	55.0001	142.94
ENSG00000228794	LINC01128	270.046	1.32205	0.261335	5.05885	4.21798e-07	1.32894e-05	439.022	298.275	423.624	387.442	178.338	129.422	159.107	145.139
ENSG00000125388	GRK4	208.675	1.32149	0.384917	3.43318	0.000596553	0.00660033	482.484	176.079	296.781	242.255	109.207	88.3643	115.893	158.334
ENSG00000040199	PHLPP2	272.444	1.32142	0.356804	3.7035	0.000212644	0.00283554	451.62	242.469	487.859	379.145	106.201	120.497	218.036	173.727
ENSG00000131002	TXLNG2P	427.724	1.32084	0.33221	3.97594	7.01031e-05	0.00111719	820.096	453.186	578.926	605.637	289.549	279.374	135.536	259.492
ENSG00000085998	POMGNT1	825.871	1.31902	0.342794	3.84784	0.000119164	0.00175519	1787.58	1010.29	1016.37	930.026	686.302	426.648	424.286	325.464
ENSG00000149476	DAK	339.42	1.3185	0.26127	5.04649	4.49989e-07	1.40083e-05	553.029	442.602	474.849	477.872	235.447	211.539	137.5	182.524
ENSG00000117758	STX12	1015.19	1.31704	0.318163	4.13952	3.48028e-05	0.000618146	1757.35	877.506	1598.55	1591.25	783.486	587.31	457.679	468.404
ENSG00000168243	GNG4	380.498	1.31371	0.410609	3.19941	0.0013771	0.013005	410.678	538.819	487.046	752.483	334.635	131.208	276.965	112.153
ENSG00000107864	CPEB3	260.057	1.31357	0.388952	3.3772	0.000732267	0.00778455	449.1	240.544	432.568	366.701	109.708	80.3312	210.179	191.32
ENSG00000175711	B3GNTL1	56.8152	1.31344	0.423302	3.10285	0.00191666	0.016832	89.4421	68.3146	83.7491	86.2825	36.5694	36.5953	11.7857	41.7826
ENSG00000185909	KLHDC8B	497.776	1.31334	0.454646	2.8887	0.00386834	0.0285453	722.466	872.695	534.206	740.868	522.491	286.515	96.2501	206.714
ENSG00000122376	FAM35A	176.428	1.31289	0.32505	4.03904	5.367e-05	0.000902792	274.625	179.927	265.07	292.863	124.737	92.8271	64.8215	116.551
ENSG00000164199	GPR98	557.292	1.31274	0.306375	4.28474	1.82954e-05	0.000359506	803.719	899.636	799.276	682.793	227.431	232.068	351.608	461.807
ENSG00000088305	DNMT3B	162.448	1.31234	0.392229	3.34584	0.000820323	0.00856388	151.8	185.7	243.929	351.767	111.712	76.7609	56.9644	120.95
ENSG00000163596	ICA1L	246.621	1.3111	0.305485	4.29188	1.77166e-05	0.000351045	323.755	289.615	471.597	324.389	145.276	97.29	147.322	173.727
ENSG00000087245	MMP2	475.317	1.31076	0.491737	2.66557	0.00768574	0.0464467	444.061	839.981	766.752	692.749	517.482	257.952	74.643	208.913
ENSG00000239672	NME1	1433.32	1.31012	0.302122	4.33639	1.44844e-05	0.000295541	1577.2	1729.03	2436.04	2463.2	1012.42	793.494	520.537	934.61
ENSG00000119900	OGFRL1	654.816	1.30901	0.325153	4.02582	5.67774e-05	0.000947721	1201.8	532.084	890.343	1125.82	452.859	310.614	410.536	314.469
ENSG00000138802	SEC24B	1047.18	1.30832	0.311584	4.19892	2.68191e-05	0.000494199	1120.55	1465.4	1433.49	1977.03	724.875	703.344	363.393	589.354
ENSG00000064102	ASUN	742.145	1.30831	0.266671	4.90608	9.2913e-07	2.65198e-05	1218.81	1108.43	865.95	1054.47	571.584	421.292	353.572	343.057
ENSG00000110171	TRIM3	149.48	1.30447	0.412407	3.16306	0.0015612	0.014373	282.184	190.511	166.685	221.514	130.748	87.4717	35.3572	81.366
ENSG00000075151	EIF4G3	786.824	1.30414	0.233334	5.58917	2.28163e-08	1.00934e-06	1172.83	889.052	1261.12	1163.15	372.707	440.929	471.429	523.382
ENSG00000177679	SRRM3	264.148	1.30282	0.444253	2.93262	0.0033612	0.0257057	536.023	189.549	479.728	308.626	121.23	81.2237	249.465	147.338
ENSG00000134775	FHOD3	230.3	1.3008	0.373998	3.4781	0.000504982	0.00577857	333.203	216.49	495.99	269.633	104.699	95.5048	190.536	136.343
ENSG00000185090	MANEAL	246.015	1.29997	0.389146	3.34058	0.00083604	0.0087031	299.82	279.032	417.119	416.479	238.452	93.7197	135.536	87.9633
ENSG00000139842	CUL4A	616.429	1.29967	0.383967	3.38486	0.000712152	0.00760484	951.74	659.092	967.587	954.086	490.931	390.052	137.5	380.441
ENSG00000163820	FYCO1	264.95	1.29928	0.257962	5.03669	4.7364e-07	1.46396e-05	355.249	423.358	345.567	384.953	144.274	140.133	123.75	202.316
ENSG00000184207	PGP	311.097	1.29694	0.345776	3.75081	0.000176266	0.00244297	546.731	433.942	393.54	403.205	200.38	121.389	273.036	116.551
ENSG00000137486	ARRB1	99.0225	1.2968	0.487242	2.66151	0.00777918	0.0468549	215.417	129.894	101.637	119.468	54.1026	17.8514	74.643	79.167
ENSG00000132122	SPATA6	354.773	1.29533	0.268556	4.82332	1.41191e-06	3.80147e-05	454.139	602.323	421.185	545.073	215.409	175.836	259.286	164.931
ENSG00000076108	BAZ2A	717.398	1.29509	0.327874	3.94995	7.81676e-05	0.00122605	1551.38	609.058	1036.7	898.5	435.827	354.35	477.322	376.043
ENSG00000243335	KCTD7	449.575	1.29431	0.409377	3.16166	0.00156875	0.0144232	932.844	438.753	547.215	657.075	346.658	283.837	102.143	288.08
ENSG00000175416	CLTB	767.407	1.29279	0.344128	3.75672	0.000172156	0.00239749	642.472	1557.77	1060.28	1124.99	612.161	415.044	324.108	402.432
ENSG00000163913	IFT122	357.127	1.29272	0.328664	3.93325	8.38033e-05	0.0013038	654.439	393.531	420.372	569.962	244.464	147.274	273.036	153.936
ENSG00000142197	DOPEY2	175.741	1.29189	0.376666	3.42981	0.000604015	0.00667439	263.917	302.124	255.313	178.373	58.6112	81.2237	108.036	158.334
ENSG00000109079	TNFAIP1	813.077	1.29062	0.490273	2.63244	0.00847738	0.0496981	1562.72	704.314	1131.83	1271.01	761.445	539.111	111.964	422.224
ENSG00000177685	EFCAB4A	143.007	1.29022	0.480959	2.68259	0.00730551	0.0449156	306.119	181.852	174.003	162.609	147.78	92.8271	39.2858	39.5835
ENSG00000141569	TRIM65	210.141	1.2875	0.377562	3.41003	0.000649556	0.00706084	299.19	252.091	319.548	333.515	197.875	112.464	60.893	105.556
ENSG00000133065	SLC41A1	305.13	1.28463	0.386248	3.32592	0.000881273	0.00909044	474.925	348.308	452.896	467.917	205.891	219.572	64.8215	206.714
ENSG00000091129	NRCAM	2422.23	1.28443	0.320754	4.0044	6.21748e-05	0.00101569	3354.08	3392.64	3083.27	3973.97	1810.94	1844.94	787.68	1130.33
ENSG00000267809	NDUFV2P1	57.9158	1.28411	0.364481	3.52311	0.000426517	0.00504235	69.916	68.3146	95.9456	97.0678	39.5751	28.5622	35.3572	28.5881
ENSG00000005007	UPF1	374.519	1.2832	0.325491	3.94234	8.06891e-05	0.0012597	739.472	508.03	464.279	425.605	297.565	229.39	149.286	182.524
ENSG00000143162	CREG1	1050.11	1.28317	0.368713	3.48014	0.000501159	0.00573986	2236.05	832.284	1344.86	1578.8	829.073	627.476	385.001	567.363
ENSG00000205476	CCDC85C	520.295	1.28134	0.313112	4.09227	4.2718e-05	0.00073615	922.766	687.957	607.384	746.676	438.332	231.175	310.358	217.709
ENSG00000134996	OSTF1	182.404	1.28084	0.314767	4.06916	4.71832e-05	0.000804755	182.663	256.901	247.995	350.938	103.697	113.356	80.5358	123.149
ENSG00000166575	TMEM135	417.694	1.27899	0.334089	3.8283	0.000129033	0.00187616	566.257	444.526	707.396	662.882	319.105	258.845	129.643	252.894
ENSG00000151502	VPS26B	562.568	1.27801	0.321302	3.97759	6.96161e-05	0.00111147	787.973	764.931	787.892	865.314	528.002	277.589	233.75	255.094
ENSG00000121057	AKAP1	264.029	1.27765	0.295586	4.32242	1.54331e-05	0.000312208	493.821	398.342	288.65	321.071	186.854	123.174	155.179	145.139
ENSG00000090097	PCBP4	5833.23	1.27699	0.40979	3.1162	0.00183199	0.0162916	11919.7	6709.26	7882.17	6768.2	6446.73	2309.97	2404.29	2225.47
ENSG00000155256	ZFYVE27	391.72	1.27641	0.413349	3.08796	0.00201534	0.0174632	729.394	386.795	523.635	598.17	359.682	225.82	90.3573	219.908
ENSG00000181222	POLR2A	1130.35	1.27485	0.25843	4.93305	8.09539e-07	2.35417e-05	1616.26	1524.09	1449.75	1822.72	443.842	766.716	654.108	765.281
ENSG00000173264	GPR137	170.088	1.2747	0.341431	3.7334	0.000188912	0.00258116	270.216	233.809	251.247	217.366	151.287	96.3974	76.6073	63.7734
ENSG00000180817	PPA1	3532.85	1.27432	0.30021	4.24476	2.18829e-05	0.000418942	4646.58	3739.02	5754.3	5936.9	2830.87	2037.73	1351.43	1965.98
ENSG00000271614	LINC00936	204.617	1.27171	0.418794	3.03661	0.00239257	0.019949	396.191	244.393	221.163	306.967	200.38	65.1575	125.714	76.9679
ENSG00000163590	PPM1L	254.615	1.27104	0.357722	3.55317	0.000380625	0.00458934	575.075	251.128	285.398	337.663	194.87	118.712	135.536	138.542
ENSG00000134438	RAX	1622.3	1.27022	0.341689	3.71746	0.000201234	0.00271535	2702.16	2729.7	2114.06	1677.53	1282.93	834.552	1129.47	507.988
ENSG00000170191	NANP	219.537	1.26903	0.470536	2.69698	0.00699707	0.043626	384.223	272.296	292.715	306.967	195.872	142.811	29.4643	131.945
ENSG00000148943	LIN7C	2058.41	1.26884	0.399586	3.17539	0.00149637	0.0138746	3469.35	2406.41	2832.02	3014.91	1996.79	1256.74	477.322	1013.78
ENSG00000140463	BBS4	996.803	1.26826	0.323932	3.91519	9.03342e-05	0.00138782	1786.32	954.48	1366.01	1557.23	778.477	631.939	363.393	536.576
ENSG00000164038	SLC9B2	252.81	1.26793	0.338187	3.74921	0.000177395	0.00245731	500.75	195.322	363.455	376.656	143.773	163.34	129.643	149.538
ENSG00000178761	FAM219B	1545.8	1.26755	0.353927	3.58137	0.000341791	0.0042008	3097.09	1819.48	1628.64	2243.35	1370.1	919.346	553.929	734.493
ENSG00000131653	TRAF7	102.981	1.26596	0.38709	3.27045	0.00107377	0.0106139	117.786	112.575	179.695	178.373	92.1749	45.521	47.1429	50.5789
ENSG00000136935	GOLGA1	300.25	1.26395	0.306273	4.12687	3.67738e-05	0.000648294	570.036	312.708	381.343	438.05	157.799	203.506	129.643	208.913
ENSG00000065534	MYLK	906.619	1.26365	0.358813	3.52174	0.000428721	0.0050638	2011.82	966.026	1018	1153.2	464.882	703.344	322.143	613.544
ENSG00000103319	EEF2K	588.096	1.2634	0.223224	5.65977	1.51573e-08	6.99006e-07	736.953	928.501	764.312	900.159	392.244	303.473	371.251	307.871
ENSG00000103222	ABCC1	250.17	1.26336	0.339526	3.72095	0.000198477	0.00268824	399.34	326.178	362.642	326.878	101.693	103.538	233.75	147.338
ENSG00000112685	EXOC2	492.694	1.26262	0.415535	3.03854	0.0023773	0.0198726	698.53	636.962	791.145	679.475	409.276	336.498	88.393	301.274
ENSG00000090621	PABPC4	262.131	1.26252	0.407286	3.09985	0.00193621	0.0169465	600.27	222.263	325.239	340.152	123.234	103.538	241.608	140.741
ENSG00000064393	HIPK2	935.8	1.26178	0.383555	3.2897	0.00100295	0.0100783	1434.85	907.333	1683.11	1288.43	436.829	365.953	976.252	393.636
ENSG00000110274	CEP164	446.078	1.2612	0.408785	3.08524	0.00203386	0.0175594	1031.1	333.876	687.068	482.021	192.866	229.39	396.786	215.51
ENSG00000071282	LMCD1	101.95	1.25898	0.473106	2.6611	0.00778855	0.0468897	259.508	106.802	73.9919	140.209	61.1159	48.1987	88.393	37.3844
ENSG00000135083	CCNJL	255.332	1.25719	0.320716	3.91994	8.85693e-05	0.00136635	389.892	457.997	311.417	291.204	189.359	163.34	149.286	90.1624
ENSG00000177570	SAMD12	113.554	1.25672	0.449117	2.7982	0.00513876	0.0354408	172.586	149.138	168.311	151.824	45.5865	30.3473	60.893	129.746
ENSG00000134444	KIAA1468	401.205	1.25668	0.28716	4.37624	1.20743e-05	0.000251486	552.4	620.605	513.065	586.555	260.494	259.737	137.5	279.283
ENSG00000159842	ABR	299.812	1.25542	0.345201	3.63677	0.000276079	0.00354536	617.277	377.174	296.781	404.864	174.331	114.249	180.715	233.103
ENSG00000167969	ECI1	902.145	1.25476	0.275233	4.5589	5.14228e-06	0.000120384	1132.51	1390.35	1238.35	1347.33	742.408	540.897	436.072	389.238
ENSG00000107104	KANK1	538.529	1.2546	0.355205	3.53204	0.000412367	0.00490847	842.142	768.78	690.32	746.676	268.008	158.877	496.965	336.46
ENSG00000112981	NME5	173.503	1.25416	0.37553	3.3397	0.000838685	0.00872367	218.566	149.138	391.1	223.173	97.6853	74.9758	108.036	125.348
ENSG00000173209	AHSA2	475.188	1.25405	0.41242	3.04071	0.00236018	0.0197676	1271.72	391.606	449.643	584.896	249.473	303.473	341.786	208.913
ENSG00000188636	LDOC1L	464.336	1.25377	0.415007	3.02108	0.00251874	0.0207488	878.045	577.307	577.3	607.296	452.859	236.531	106.072	279.283
ENSG00000050438	SLC4A8	620.82	1.25245	0.377443	3.31825	0.000905848	0.0092961	881.824	755.309	975.718	902.648	245.466	232.068	667.858	305.672
ENSG00000100151	PICK1	195.915	1.25235	0.411671	3.04212	0.00234918	0.0197134	457.918	235.734	254.5	166.758	167.818	117.819	76.6073	90.1624
ENSG00000235706	DICER1-AS1	359.745	1.25223	0.445155	2.81303	0.00490775	0.034219	997.721	370.438	314.669	362.553	270.513	198.15	119.822	244.098
ENSG00000198853	RUSC2	309.047	1.25182	0.348302	3.59408	0.000325537	0.00404685	666.407	368.514	361.829	351.767	201.382	113.356	220	189.121
ENSG00000171723	GPHN	382.789	1.2515	0.246655	5.07387	3.89796e-07	1.24163e-05	601.53	437.791	535.019	584.896	228.433	177.621	257.322	239.7
ENSG00000188672	RHCE	49.1211	1.24967	0.440237	2.83863	0.00453072	0.032121	44.0912	87.5582	48.7859	98.7271	28.5542	27.6696	33.3929	24.1899
ENSG00000177125	ZBTB34	235.635	1.24959	0.291548	4.28606	1.81868e-05	0.000358287	345.801	236.696	337.436	414.82	167.818	143.704	117.857	120.95
ENSG00000144031	ANKRD53	119.595	1.24885	0.421719	2.96132	0.00306319	0.024055	166.917	225.15	152.049	136.891	119.727	37.4879	56.9644	61.5743
ENSG00000174684	B3GNT1	1003.35	1.24804	0.374036	3.33667	0.000847895	0.0088054	1501.62	1297.98	1324.54	1563.87	1055.5	534.649	341.786	406.83
ENSG00000100359	SGSM3	628.174	1.24735	0.471113	2.64766	0.00810513	0.0482493	1261.01	820.737	723.657	769.076	684.298	380.234	115.893	270.487
ENSG00000072041	SLC6A15	938.968	1.24717	0.406235	3.07007	0.00214011	0.0182889	1350.45	1298.94	1208.26	1468.46	1034.96	289.192	335.893	525.581
ENSG00000111880	RNGTT	371.358	1.24572	0.242758	5.13155	2.87363e-07	9.55042e-06	478.704	563.836	600.067	456.302	266.005	216.002	196.429	193.519
ENSG00000175161	CADM2	1893.64	1.24361	0.294667	4.2204	2.43873e-05	0.000457148	2664.37	2310.19	2597.85	3118.62	1549.94	688.17	1076.43	1143.52
ENSG00000196123	KIAA0895L	459.281	1.24144	0.312331	3.97476	7.04509e-05	0.00112068	828.914	488.786	609.824	664.541	306.081	195.473	367.322	213.311
ENSG00000130787	HIP1R	219.362	1.24081	0.395564	3.13683	0.00170788	0.0154301	530.354	190.511	260.191	260.507	164.312	91.042	141.429	116.551
ENSG00000070718	AP3M2	542.848	1.2403	0.24053	5.15651	2.51596e-07	8.53591e-06	788.602	649.47	731.788	891.033	393.246	282.052	278.929	327.663
ENSG00000162639	HENMT1	182.185	1.23876	0.349397	3.54541	0.000392	0.00470472	330.684	178.003	208.153	311.115	124.236	69.6204	125.714	109.954
ENSG00000142784	WDTC1	111.12	1.2385	0.431604	2.86952	0.00411094	0.0298453	141.092	149.138	172.377	164.269	36.5694	58.017	125.714	41.7826
ENSG00000185800	DMWD	215.24	1.23826	0.388607	3.18641	0.00144049	0.0134673	390.522	276.145	293.528	260.507	191.864	131.208	55.0001	123.149
ENSG00000174151	CYB561D1	122.86	1.23803	0.342088	3.61904	0.000295693	0.00374191	214.787	112.575	174.003	191.647	68.1292	70.5129	96.2501	54.9771
ENSG00000181666	HKR1	1287.66	1.23773	0.353359	3.50276	0.000460463	0.00536576	2595.71	1387.46	1434.31	1856.73	1166.21	480.202	720.894	659.725
ENSG00000120029	C10orf76	471.607	1.23567	0.344869	3.583	0.000339665	0.00418652	1026.06	449.337	552.907	633.845	359.682	213.324	229.822	307.871
ENSG00000063601	MTMR1	345.845	1.23355	0.392928	3.13939	0.00169299	0.0153168	571.296	403.152	463.466	519.354	313.094	198.15	80.5358	217.709
ENSG00000064651	SLC12A2	602.559	1.23327	0.246835	4.99635	5.8425e-07	1.76604e-05	871.746	829.397	742.359	941.641	294.058	316.862	351.608	472.803
ENSG00000186815	TPCN1	244.553	1.23262	0.43914	2.8069	0.00500208	0.0347003	559.328	272.296	286.211	262.996	87.1654	108.893	265.179	114.352
ENSG00000003393	ALS2	565.254	1.23175	0.30139	4.08689	4.37189e-05	0.000750916	874.895	983.346	541.523	784.009	381.724	290.977	245.536	420.025
ENSG00000010322	NISCH	683.803	1.23029	0.287346	4.28156	1.8559e-05	0.000363588	983.863	997.778	1014.75	856.188	580.601	309.721	426.251	301.274
ENSG00000145743	FBXL17	181.465	1.22905	0.349875	3.51282	0.000443373	0.00521324	239.352	194.36	230.92	355.086	101.693	66.0501	125.714	138.542
ENSG00000055163	CYFIP2	1415.23	1.22891	0.344995	3.5621	0.000367902	0.00446486	1633.89	2204.35	2020.55	2120.56	1069.53	985.396	377.143	910.42
ENSG00000164253	WDR41	787.382	1.22859	0.286097	4.29432	1.75231e-05	0.000348269	1008.43	1050.7	1071.66	1304.19	632.7	481.987	298.572	450.812
ENSG00000198894	CIPC	525.464	1.22847	0.226176	5.43148	5.58873e-08	2.25767e-06	806.869	668.713	667.554	812.217	363.189	295.44	328.036	261.691
ENSG00000080823	MOK	747.049	1.2284	0.35255	3.48432	0.00049338	0.00567072	1387.61	687.957	1130.21	1003.03	497.945	243.671	597.144	428.821
ENSG00000139220	PPFIA2	936.385	1.22637	0.298084	4.11419	3.88544e-05	0.000679	1150.15	1389.38	1408.29	1319.13	703.334	314.184	612.858	593.752
ENSG00000094631	HDAC6	954.667	1.22478	0.325558	3.7621	0.000168493	0.00235529	1925.53	1108.43	1180.62	1161.5	804.025	505.194	571.608	380.441
ENSG00000160179	ABCG1	369.238	1.22424	0.425692	2.87588	0.00402908	0.0293969	637.433	459.921	382.969	607.296	357.178	195.473	80.5358	233.103
ENSG00000132970	WASF3	616.935	1.22405	0.333253	3.67304	0.000239681	0.00314487	1041.18	637.924	1010.68	782.35	432.32	261.523	516.608	252.894
ENSG00000127663	KDM4B	859.488	1.22327	0.271249	4.50975	6.49032e-06	0.000147567	1194.24	1326.84	957.83	1350.65	595.63	410.582	644.287	395.835
ENSG00000182013	PNMAL1	653.325	1.22247	0.38298	3.19199	0.00141297	0.0132779	1141.33	703.352	857.819	983.953	676.283	362.383	220	281.483
ENSG00000112655	PTK7	209.424	1.22192	0.451958	2.70362	0.00685878	0.043084	556.809	178.965	224.415	224.832	167.317	141.918	66.7858	114.352
ENSG00000160325	CACFD1	301.254	1.22163	0.334224	3.65512	0.000257063	0.003339	537.283	289.615	485.42	384.123	231.439	149.059	212.143	120.95
ENSG00000186472	PCLO	629.301	1.21885	0.380468	3.20355	0.00135745	0.0128689	799.94	926.577	1061.91	749.994	257.989	197.258	620.715	420.025
ENSG00000108840	HDAC5	892.64	1.21849	0.40633	2.99876	0.00271078	0.0218743	1646.49	1074.75	1116.38	1197.17	1016.43	419.507	333.929	336.46
ENSG00000167703	SLC43A2	157.757	1.21744	0.39086	3.11477	0.00184087	0.0163427	141.092	223.225	286.211	234.788	87.6663	49.0913	108.036	131.945
ENSG00000072182	ASIC4	400.07	1.21686	0.409177	2.97392	0.00294026	0.0233003	868.596	657.167	432.568	296.181	329.124	148.166	273.036	195.718
ENSG00000177432	NAP1L5	213.559	1.21671	0.36248	3.35662	0.000789021	0.00829315	267.697	272.296	388.661	277.1	203.386	119.604	78.5715	101.158
ENSG00000103197	TSC2	549.093	1.21658	0.295641	4.11507	3.87066e-05	0.000677782	924.025	807.267	626.899	723.446	331.128	279.374	467.501	233.103
ENSG00000117411	B4GALT2	158.319	1.21625	0.410381	2.96371	0.00303951	0.0238835	250.69	204.944	257.752	182.521	165.314	81.2237	47.1429	76.9679
ENSG00000050820	BCAR1	199.657	1.21594	0.401907	3.02543	0.00248277	0.0205043	418.866	196.284	274.827	237.277	196.373	91.9346	80.5358	101.158
ENSG00000143322	ABL2	212.861	1.21466	0.379345	3.20199	0.00136481	0.0129221	430.834	195.322	395.166	175.054	130.748	107.108	125.714	142.94
ENSG00000176055	MBLAC2	186.633	1.21457	0.391421	3.10298	0.00191585	0.0168305	426.425	127.007	253.687	242.255	108.706	101.753	127.679	105.556
ENSG00000137210	TMEM14B	1777.37	1.21372	0.301332	4.02784	5.62911e-05	0.000940809	2467.85	1797.35	2675.09	3035.65	1328.02	1126.42	656.072	1132.53
ENSG00000100147	CCDC134	68.0114	1.21246	0.389602	3.11204	0.00185798	0.0164609	80.6239	84.6716	139.04	80.475	45.5865	49.9838	37.3215	26.389
ENSG00000158079	PTPDC1	187.589	1.21184	0.302034	4.01226	6.01415e-05	0.000991801	347.691	249.204	264.257	192.476	116.22	130.315	88.393	112.153
ENSG00000178951	ZBTB7A	125.082	1.21016	0.413954	2.92342	0.00346207	0.0262999	199.67	148.175	221.163	133.572	62.6188	64.2649	131.607	39.5835
ENSG00000146242	TPBG	434.173	1.21	0.431028	2.80725	0.00499662	0.0346716	519.646	561.912	613.076	754.972	426.309	336.498	153.215	107.755
ENSG00000085552	IGSF9	1203.68	1.20985	0.38443	3.14713	0.00164879	0.0149846	2449.58	1645.32	1448.13	1225.38	1167.72	544.467	746.43	402.432
ENSG00000100612	DHRS7	1901.74	1.20961	0.302603	3.99735	6.40566e-05	0.00103991	2029.45	2859.59	2629.56	3149.31	1536.92	1344.21	844.644	820.258
ENSG00000172831	CES2	599.881	1.20709	0.273725	4.40988	1.03426e-05	0.000218739	938.512	936.199	748.864	735.061	367.698	317.754	491.072	263.89
ENSG00000172046	USP19	496.039	1.20551	0.354354	3.40199	0.000668971	0.00722067	907.649	691.806	461.84	724.275	398.256	315.077	157.143	312.27
ENSG00000091157	WDR7	401.758	1.20425	0.455578	2.64334	0.00820917	0.0486796	536.653	587.891	536.645	602.318	380.722	203.506	62.8572	303.473
ENSG00000069535	MAOB	183.623	1.2032	0.45733	2.63091	0.00851556	0.0498834	369.106	138.554	206.527	316.922	93.6777	59.8021	196.429	87.9633
ENSG00000090861	AARS	1277.48	1.2013	0.366887	3.27429	0.00105927	0.0104986	1875.14	1710.75	1477.4	2103.97	1235.34	747.973	363.393	705.905
ENSG00000115109	EPB41L5	860.3	1.201	0.289354	4.15062	3.31583e-05	0.000591762	1337.85	861.149	1229.4	1387.99	722.871	446.284	426.251	470.604
ENSG00000105290	APLP1	1915.41	1.20023	0.35115	3.418	0.00063084	0.00690637	2287.07	3456.14	2201.87	2790.91	1930.16	789.031	1021.43	846.647
ENSG00000153339	TRAPPC8	579.059	1.19844	0.250929	4.77599	1.78826e-06	4.69707e-05	830.804	609.058	957.017	835.447	354.673	280.267	386.965	378.242
ENSG00000069424	KCNAB2	80.3599	1.19663	0.37876	3.15934	0.00158126	0.0144973	114.637	153.948	78.8705	100.386	42.5808	33.9176	56.9644	61.5743
ENSG00000066855	MTFR1	342.604	1.19491	0.420454	2.84194	0.004484	0.0318786	617.907	407.001	502.495	395.738	296.563	124.067	302.5	94.5605
ENSG00000128872	TMOD2	609.291	1.19453	0.283726	4.21014	2.55209e-05	0.000474641	721.836	719.709	944.007	1015.48	384.229	249.919	467.501	371.645
ENSG00000172954	LCLAT1	469.466	1.19257	0.232383	5.1319	2.86827e-07	9.54503e-06	576.965	672.562	659.423	705.194	266.005	226.712	330.001	318.867
ENSG00000166986	MARS	1614.54	1.19248	0.291298	4.09367	4.24592e-05	0.000732661	3056.15	1418.25	2423.85	2119.73	1162.71	921.131	954.644	859.841
ENSG00000111269	CREBL2	883.384	1.1912	0.29209	4.07819	4.53881e-05	0.000776514	1295.65	963.14	1289.57	1388.82	766.454	521.26	386.965	455.21
ENSG00000140104	C14orf79	127.049	1.19084	0.427263	2.78714	0.00531753	0.0362706	243.131	121.234	191.891	154.313	80.1521	38.3805	125.714	61.5743
ENSG00000154174	TOMM70A	815.184	1.18862	0.319792	3.71685	0.000201721	0.00271771	1210.62	915.031	1147.28	1283.45	753.429	432.896	310.358	468.404
ENSG00000203880	PCMTD2	1811.39	1.18807	0.411561	2.88675	0.00389245	0.0286988	4142.05	2003.25	1979.08	2021.83	1911.13	791.708	667.858	974.193
ENSG00000106868	SUSD1	249.125	1.18805	0.382924	3.10257	0.00191851	0.0168355	167.547	323.292	511.439	390.76	138.763	137.456	198.393	125.348
ENSG00000070886	EPHA8	311.717	1.18763	0.443901	2.67545	0.007463	0.045638	505.789	374.287	481.354	386.612	301.572	58.017	210.179	175.927
ENSG00000142920	ADC	162.384	1.1873	0.279869	4.24235	2.21189e-05	0.00042315	253.839	199.171	210.592	239.766	102.194	72.2981	117.857	103.357
ENSG00000102572	STK24	693.958	1.18627	0.263961	4.4941	6.98648e-06	0.000157066	810.648	868.846	1126.14	1064.43	515.478	355.242	483.215	327.663
ENSG00000137288	UQCC2	1509.95	1.18585	0.418646	2.83259	0.00461728	0.0326037	2115.12	2645.03	1509.11	2188.59	1559.96	954.156	355.536	752.086
ENSG00000162065	TBC1D24	146.446	1.18497	0.438991	2.6993	0.00694856	0.0434385	258.248	178.965	226.854	156.802	95.6815	99.9677	27.5	127.547
ENSG00000103264	FBXO31	510.66	1.18307	0.375894	3.14734	0.00164763	0.0149793	774.745	520.538	890.343	670.349	504.958	200.828	330.001	193.519
ENSG00000139112	GABARAPL1	878.009	1.18294	0.375726	3.1484	0.00164165	0.014951	1599.25	716.822	1265.99	1326.59	872.656	434.681	359.465	448.613
ENSG00000133640	LRRIQ1	209.66	1.18219	0.426141	2.77417	0.00553434	0.0373679	415.087	139.516	351.258	263.825	92.6758	83.9015	137.5	193.519
ENSG00000164418	GRIK2	345.489	1.17847	0.387106	3.04431	0.00233215	0.0196021	525.315	313.67	662.675	423.116	153.792	121.389	304.465	259.492
ENSG00000183864	TOB2	866.879	1.17737	0.323133	3.64362	0.000268826	0.00346751	1735.3	920.804	996.045	1181.41	672.275	616.765	451.786	360.649
ENSG00000025039	RRAGD	417.531	1.17688	0.374261	3.14455	0.00166342	0.0150965	842.772	347.346	522.822	618.911	351.667	249.919	147.322	259.492
ENSG00000175662	TOM1L2	377.86	1.17655	0.439611	2.67635	0.00744299	0.0455673	751.44	284.805	462.653	611.444	180.342	138.348	422.322	171.528
ENSG00000120008	WDR11	753.853	1.17474	0.265502	4.42461	9.66163e-06	0.000206178	1273.61	787.061	911.483	1216.25	418.294	422.185	430.179	571.761
ENSG00000139116	KIF21A	1191.14	1.17474	0.271859	4.32115	1.5522e-05	0.000313763	1948.2	1216.19	2066.08	1392.14	745.915	624.798	876.073	659.725
ENSG00000184545	DUSP8	390.294	1.17403	0.412071	2.8491	0.00438436	0.0313165	918.356	305.01	470.784	487.828	361.185	236.531	168.929	173.727
ENSG00000127220	ABHD8	192.561	1.17305	0.380373	3.08394	0.00204279	0.0176174	370.366	181.852	271.575	252.21	164.312	100.86	135.536	63.7734
ENSG00000104969	SGTA	948.965	1.17026	0.409066	2.86082	0.00422551	0.0305239	1878.91	956.405	1194.44	1267.69	1072.53	465.028	347.679	409.029
ENSG00000089154	GCN1L1	436.725	1.17024	0.20923	5.59307	2.23094e-08	9.88593e-07	578.224	654.281	605.758	581.577	236.95	256.167	310.358	270.487
ENSG00000174669	SLC29A2	99.3216	1.17004	0.435302	2.68789	0.00719056	0.0444239	211.008	111.613	142.292	87.9418	49.5941	48.1987	102.143	41.7826
ENSG00000141068	KSR1	183.761	1.16957	0.411562	2.84179	0.00448617	0.0318853	348.32	231.885	236.612	203.262	61.1159	70.5129	151.25	167.13
ENSG00000151743	AMN1	429.165	1.16893	0.283271	4.12653	3.68272e-05	0.000648795	542.951	578.269	554.533	713.49	365.694	245.456	241.608	191.32
ENSG00000174282	ZBTB4	270.997	1.16866	0.314793	3.71248	0.00020524	0.00275114	447.211	293.464	419.559	345.96	198.877	109.786	210.179	142.94
ENSG00000132801	ZSWIM3	168.797	1.16703	0.346686	3.36625	0.000761967	0.00806738	303.599	171.268	181.321	284.566	113.215	124.067	66.7858	105.556
ENSG00000213047	DENND1B	327.606	1.16676	0.313559	3.72102	0.000198421	0.00268824	358.398	618.68	331.744	512.717	197.875	227.605	147.322	226.505
ENSG00000137411	VARS2	101.712	1.16676	0.392509	2.97256	0.00295329	0.0233681	217.307	134.705	134.974	78.8158	50.095	71.4055	64.8215	61.5743
ENSG00000165959	CLMN	997.361	1.16666	0.323379	3.60772	0.000308897	0.0038826	1902.85	1443.27	1012.31	1186.38	839.092	401.656	595.179	598.15
ENSG00000170100	ZNF778	67.8329	1.16579	0.42791	2.72437	0.00644238	0.0413965	103.299	70.239	87.8146	116.979	47.5903	37.4879	17.6786	61.5743
ENSG00000156345	CDK20	538.609	1.16537	0.367217	3.17351	0.00150607	0.0139354	1015.36	527.273	776.509	679.475	480.411	217.787	398.751	213.311
ENSG00000165644	COMTD1	40.6255	1.16518	0.416369	2.79843	0.00513519	0.0354256	52.2796	53.8819	67.4872	52.2673	29.5561	15.1737	23.5715	30.7871
ENSG00000187860	CCDC157	89.5403	1.1644	0.404446	2.879	0.00398944	0.0292237	142.981	116.423	121.152	119.468	72.1369	49.9838	21.6072	72.5697
ENSG00000175866	BAIAP2	576.759	1.16186	0.429181	2.70716	0.00678606	0.0427477	1228.25	660.054	704.956	623.889	591.121	352.565	145.357	307.871
ENSG00000134744	ZCCHC11	1521.18	1.16125	0.334185	3.47488	0.000511085	0.00584072	3496.43	1368.22	2055.51	1527.37	943.79	913.99	962.501	901.624
ENSG00000145041	VPRBP	520.616	1.16068	0.228184	5.08662	3.64506e-07	1.17399e-05	836.473	603.285	765.939	679.475	357.679	310.614	275	336.46
ENSG00000166974	MAPRE2	1459.81	1.15893	0.251386	4.61016	4.0236e-06	9.64481e-05	1757.98	2133.15	1951.44	2248.32	1212.8	763.146	738.573	873.036
ENSG00000042781	USH2A	521.987	1.15836	0.425176	2.72443	0.00644134	0.0413965	981.974	639.848	677.311	602.318	238.953	122.282	473.394	439.816
ENSG00000243678	NME1-NME2	91.3829	1.15752	0.366998	3.15402	0.00161035	0.0147226	90.072	106.802	163.433	150.165	69.1311	64.2649	43.2144	43.9816
ENSG00000130338	TULP4	1162.55	1.15679	0.33913	3.41106	0.000647107	0.00704787	1870.73	1224.85	1857.12	1498.33	848.109	494.483	1045	461.807
ENSG00000183833	MAATS1	160.769	1.15566	0.391862	2.94915	0.00318652	0.0247181	268.326	205.906	219.537	195.795	75.1426	53.5541	168.929	98.9587
ENSG00000236333	TRHDE-AS1	89.4545	1.15358	0.428626	2.69134	0.00711658	0.0441604	204.079	138.554	84.5622	70.5194	64.6226	45.521	55.0001	52.778
ENSG00000101856	PGRMC1	1944.39	1.15277	0.298106	3.86698	0.000110193	0.00164917	2476.67	2058.1	3124.74	3113.64	1762.84	1089.83	950.716	978.592
ENSG00000140943	MBTPS1	1360.36	1.15224	0.414986	2.77659	0.00549332	0.0371487	3212.36	1505.81	1331.86	1513.26	1426.21	729.229	526.429	637.734
ENSG00000110925	CSRNP2	379.453	1.15159	0.229873	5.0097	5.45148e-07	1.66523e-05	476.185	490.711	543.963	590.703	280.031	225.82	225.893	202.316
ENSG00000256269	HMBS	339.207	1.15153	0.375501	3.06665	0.00216472	0.0184631	767.187	347.346	487.859	281.248	277.026	181.191	182.679	189.121
ENSG00000113742	CPEB4	509.48	1.15082	0.272084	4.22965	2.34055e-05	0.000442469	894.421	495.521	708.209	719.298	303.576	317.754	263.215	373.844
ENSG00000123124	WWP1	334.164	1.15033	0.363545	3.16422	0.00155501	0.0143222	725.615	310.783	392.726	420.627	171.325	147.274	282.858	222.107
ENSG00000027001	MIPEP	245.725	1.15008	0.336419	3.4186	0.000629444	0.00689399	330.684	316.556	365.894	347.619	187.355	81.2237	202.322	134.144
ENSG00000153291	SLC25A27	302.47	1.15005	0.425579	2.70232	0.00688565	0.0431647	648.14	294.426	408.175	332.686	321.109	132.993	104.107	178.126
ENSG00000184216	IRAK1	359.389	1.14875	0.326506	3.5183	0.000434314	0.00511698	660.108	374.287	474.036	481.191	220.418	201.721	318.215	145.139
ENSG00000105953	OGDH	186.093	1.14846	0.287997	3.98776	6.67001e-05	0.00107413	291.632	228.998	239.864	269.633	122.733	120.497	74.643	140.741
ENSG00000146476	C6orf211	451.357	1.14817	0.379499	3.02549	0.00248231	0.0205043	814.427	484.938	569.982	637.993	410.278	332.928	131.607	228.705
ENSG00000066185	ZMYND12	72.7134	1.14794	0.34821	3.2967	0.000978273	0.00989898	110.858	97.1799	74.805	119.468	47.5903	39.273	35.3572	57.1761
ENSG00000107902	LHPP	75.5559	1.14785	0.357578	3.21005	0.0013271	0.0126633	98.8902	119.31	86.1884	116.15	58.1102	45.521	27.5	52.778
ENSG00000198910	L1CAM	339.879	1.14715	0.370438	3.09673	0.00195669	0.0170766	605.309	399.304	406.549	473.724	298.566	119.604	273.036	142.94
ENSG00000077080	ACTL6B	162.426	1.14542	0.394303	2.90493	0.00367337	0.0275672	174.475	237.658	248.808	243.084	172.327	67.8352	62.8572	92.3614
ENSG00000182667	NTM	521.039	1.14525	0.400131	2.86218	0.00420732	0.0304347	847.181	582.117	782.201	681.134	588.116	166.91	243.572	277.084
ENSG00000168026	TTC21A	126.137	1.1452	0.3076	3.723	0.000196868	0.00267239	139.202	219.376	167.498	170.906	64.1216	91.042	66.7858	90.1624
ENSG00000197128	ZNF772	406.271	1.14475	0.286114	4.00101	6.30738e-05	0.00102973	585.783	604.248	554.533	506.91	341.147	282.052	188.572	186.922
ENSG00000075399	VPS9D1	54.1552	1.14438	0.429069	2.66712	0.00765035	0.046336	111.488	55.8063	84.5622	49.7784	42.0798	31.2399	27.5	30.7871
ENSG00000196305	IARS	1419.42	1.14385	0.201979	5.66325	1.48534e-08	6.86208e-07	2021.27	1608.76	2147.39	2055.02	909.225	954.156	797.501	862.04
ENSG00000105143	SLC1A6	270.835	1.1426	0.360894	3.16602	0.00154541	0.0142488	212.268	513.803	328.492	444.687	180.843	149.059	119.822	217.709
ENSG00000072609	CHFR	271.831	1.14194	0.295351	3.8664	0.000110453	0.00165116	398.08	307.897	434.194	360.893	202.384	116.926	145.357	208.913
ENSG00000160584	SIK3	647.802	1.14114	0.389832	2.92726	0.00341965	0.0260517	1109.84	769.742	700.891	1003.86	285.041	240.994	726.787	345.256
ENSG00000069667	RORA	1027.59	1.14082	0.236664	4.82043	1.43248e-06	3.84396e-05	1715.78	1078.6	1487.16	1386.33	658.249	617.657	557.858	719.1
ENSG00000142657	PGD	1154.26	1.13963	0.364782	3.12413	0.0017833	0.0159667	2042.05	1126.71	1641.65	1580.46	1177.23	695.311	434.108	536.576
ENSG00000167123	CERCAM	125.28	1.1392	0.306704	3.71432	0.00020375	0.00273655	166.917	186.662	170.751	166.758	91.173	49.9838	86.4287	83.5651
ENSG00000011451	WIZ	96.6385	1.13799	0.336835	3.37848	0.000728866	0.00776424	141.722	118.348	167.498	107.853	71.6359	53.5541	70.7144	41.7826
ENSG00000096092	TMEM14A	729.081	1.13624	0.407371	2.7892	0.00528391	0.0361264	1662.24	732.217	848.875	796.454	629.194	568.566	227.857	367.247
ENSG00000085788	DDHD2	1887.08	1.13539	0.262581	4.32394	1.53264e-05	0.000310292	2573.04	2459.33	2291.31	3078.79	1181.74	1050.55	1591.07	870.837
ENSG00000052126	PLEKHA5	892.853	1.13339	0.216686	5.23056	1.68994e-07	5.99907e-06	1226.36	966.026	1344.05	1378.03	576.594	506.979	559.822	584.956
ENSG00000055130	CUL1	1179.51	1.13328	0.32743	3.46115	0.000537872	0.00608765	1613.11	1324.92	1701	1875.82	1070.03	812.237	414.465	624.539
ENSG00000241973	PI4KA	683.621	1.13305	0.290148	3.90508	9.4196e-05	0.00143951	1008.43	1172.89	758.621	826.321	382.726	336.498	603.037	380.441
ENSG00000167967	E4F1	212.322	1.13196	0.400938	2.82328	0.00475353	0.03343	405.639	223.225	347.193	201.602	213.906	121.389	84.4644	101.158
ENSG00000049656	CLPTM1L	635.6	1.12943	0.298977	3.77763	0.000158326	0.00223113	930.324	761.082	922.053	893.522	576.594	373.986	253.393	373.844
ENSG00000259330	LINC00984	79.7075	1.12862	0.344907	3.27224	0.001067	0.010563	110.228	101.991	100.824	128.594	64.1216	41.9507	56.9644	32.9862
ENSG00000135074	ADAM19	316.774	1.12799	0.370152	3.04736	0.0023086	0.019448	616.017	438.753	318.735	370.849	164.312	110.679	255.358	259.492
ENSG00000065457	ADAT1	173.046	1.12612	0.308958	3.64491	0.000267482	0.00345367	291.002	166.457	258.565	234.788	109.207	83.9015	104.107	136.343
ENSG00000132466	ANKRD17	1000.6	1.12549	0.219724	5.12229	3.01853e-07	9.91814e-06	1252.82	1177.71	1684.74	1386.33	706.34	594.451	610.894	591.553
ENSG00000112294	ALDH5A1	205.23	1.12393	0.289456	3.88289	0.000103223	0.00156008	343.911	204.944	266.696	313.604	110.71	155.307	125.714	120.95
ENSG00000077454	LRCH4	306.813	1.12364	0.350953	3.20169	0.00136622	0.0129307	623.575	376.211	357.763	336.004	271.014	164.233	200.357	125.348
ENSG00000012817	KDM5D	350.297	1.123	0.420878	2.66822	0.00762536	0.0462326	642.472	421.434	389.474	484.51	309.587	271.341	74.643	208.913
ENSG00000203756	TMEM244	307.482	1.12261	0.368333	3.04782	0.00230511	0.0194335	291.632	396.417	674.872	334.345	272.517	149.059	182.679	158.334
ENSG00000117450	PRDX1	5995.22	1.12247	0.310395	3.61627	0.000298882	0.00377493	5678.95	7991.85	9864.51	9463.7	5359.17	3878.21	2860	2865.4
ENSG00000132716	DCAF8	648.772	1.12216	0.378556	2.96432	0.00303353	0.0238439	1599.88	712.974	697.638	567.474	493.937	355.242	441.965	321.066
ENSG00000161204	ABCF3	387.731	1.12202	0.402524	2.78745	0.00531243	0.0362706	881.194	372.363	463.466	425.605	364.191	250.812	137.5	206.714
ENSG00000010626	LRRC23	271.646	1.1211	0.382335	2.93224	0.00336525	0.0257292	507.679	296.351	277.267	420.627	256.487	191.902	104.107	118.75
ENSG00000170873	MTSS1	466.486	1.12044	0.345926	3.23896	0.00119967	0.0116549	750.18	493.597	692.76	635.504	476.905	201.721	223.929	257.293
ENSG00000102763	VWA8	147.465	1.12028	0.391506	2.86146	0.00421701	0.0304719	237.463	163.57	196.77	210.728	63.1197	58.9095	86.4287	162.732
ENSG00000197457	STMN3	289.199	1.1195	0.382679	2.92543	0.00343983	0.0261765	537.283	333.876	348.006	379.145	302.574	164.233	147.322	101.158
ENSG00000119682	AREL1	375.2	1.11948	0.332646	3.36538	0.000764386	0.00808641	789.232	349.27	473.223	450.494	226.43	176.729	278.929	257.293
ENSG00000242265	PEG10	583.827	1.11891	0.304019	3.68039	0.000232876	0.00306766	475.555	892.901	837.491	1006.35	392.745	402.548	377.143	285.881
ENSG00000144935	TRPC1	166.136	1.11818	0.317295	3.5241	0.000424927	0.00502811	218.566	226.112	253.687	216.536	124.236	99.0751	58.9287	131.945
ENSG00000105053	VRK3	776.385	1.11805	0.288394	3.87683	0.000105827	0.00159297	1281.16	808.229	1292.01	887.714	639.714	429.326	479.286	393.636
ENSG00000177731	FLII	432.766	1.11785	0.400747	2.78942	0.00528025	0.0361108	733.803	577.307	561.851	516.866	439.834	284.729	108.036	239.7
ENSG00000161813	LARP4	648.936	1.11681	0.257811	4.33188	1.47844e-05	0.00030072	1107.32	686.033	957.83	813.877	461.876	438.251	326.072	400.233
ENSG00000166450	PRTG	223.317	1.11661	0.368449	3.03057	0.00244095	0.0202359	340.762	345.422	287.024	253.87	90.672	162.447	86.4287	219.908
ENSG00000198836	OPA1	744.693	1.11476	0.283439	3.933	8.38925e-05	0.00130424	809.388	963.14	1164.36	1156.52	615.668	490.913	322.143	435.418
ENSG00000172456	FGGY	155.055	1.11447	0.312351	3.56799	0.000359727	0.00438608	283.443	171.268	195.144	201.602	107.704	85.6866	74.643	120.95
ENSG00000119396	RAB14	1555.67	1.11418	0.365907	3.04497	0.00232706	0.019572	2254.32	2204.35	1884.76	2220.95	1627.59	980.04	477.322	796.068
ENSG00000088727	KIF9	166.542	1.1138	0.370287	3.00793	0.00263031	0.0214039	261.398	159.721	286.211	209.069	116.721	99.0751	55.0001	145.139
ENSG00000084070	SMAP2	669.704	1.11222	0.259942	4.27874	1.87954e-05	0.000367667	1002.76	965.064	820.416	887.714	547.038	343.639	465.536	325.464
ENSG00000116406	EDEM3	350.873	1.10877	0.368015	3.01283	0.00258826	0.021141	576.965	302.124	482.98	568.303	267.007	255.275	108.036	246.297
ENSG00000196781	TLE1	545.443	1.10617	0.346042	3.19664	0.00139037	0.0130975	978.824	797.645	665.114	555.029	527	252.597	237.679	349.654
ENSG00000168502	SOGA2	143.544	1.10599	0.402364	2.74873	0.00598271	0.0394262	168.806	119.31	304.912	193.306	61.1159	80.3312	86.4287	134.144
ENSG00000196437	ZNF569	318.071	1.10591	0.380673	2.90513	0.00367095	0.027557	408.788	451.261	349.632	540.925	260.494	237.423	80.5358	215.51
ENSG00000116199	FAM20B	352.387	1.10489	0.314819	3.5096	0.000448789	0.00525668	578.854	326.178	505.747	525.162	295.06	240.101	161.072	186.922
ENSG00000070814	TCOF1	416.923	1.10153	0.335777	3.28055	0.00103606	0.0103431	765.297	451.261	593.562	472.065	238.452	173.158	390.893	250.695
ENSG00000067715	SYT1	3109.46	1.10153	0.339224	3.2472	0.00116546	0.011382	4654.77	3623.56	4274.46	4498.31	3313.29	1502.19	1263.04	1746.07
ENSG00000186868	MAPT	394.736	1.10118	0.412034	2.67255	0.00752771	0.0458491	536.653	419.509	600.067	608.956	201.883	102.645	424.286	263.89
ENSG00000165821	SALL2	164.522	1.10087	0.417782	2.63504	0.0084127	0.0494365	267.697	179.927	214.658	241.425	109.708	75.8683	180.715	46.1807
ENSG00000170522	ELOVL6	188.551	1.10039	0.356589	3.08589	0.00202945	0.0175446	277.145	195.322	369.147	194.136	145.276	124.96	72.6787	129.746
ENSG00000135870	RC3H1	637.645	1.09976	0.28343	3.8802	0.000104372	0.00157288	1196.13	675.449	780.574	840.425	505.459	407.904	365.358	329.862
ENSG00000005108	THSD7A	426.931	1.09639	0.342039	3.20545	0.0013485	0.0128002	694.751	497.446	535.832	604.807	201.382	159.77	385.001	336.46
ENSG00000144589	STK11IP	246.448	1.09513	0.360839	3.03497	0.00240562	0.020045	571.926	293.464	225.228	258.848	155.295	149.059	174.822	142.94
ENSG00000197557	TTC30A	201.224	1.0926	0.367226	2.97527	0.0029273	0.0232258	222.975	284.805	195.957	400.716	171.826	124.96	76.6073	131.945
ENSG00000001460	STPG1	250.535	1.09128	0.406384	2.68535	0.00724532	0.044672	355.879	228.036	359.389	426.435	113.716	92.8271	282.858	145.139
ENSG00000130193	THEM6	120.604	1.09122	0.360331	3.02838	0.00245867	0.0203633	185.183	164.532	195.144	116.979	104.699	57.1244	88.393	52.778
ENSG00000018189	RUFY3	1423.83	1.0895	0.240235	4.53516	5.75595e-06	0.000132372	2176.84	1437.49	2244.96	1908.17	1036.97	814.915	819.108	952.203
ENSG00000131788	PIAS3	498.841	1.08807	0.319239	3.40832	0.00065365	0.00708829	1048.74	562.874	522.009	591.533	342.65	289.192	383.036	250.695
ENSG00000005379	BZRAP1	293.404	1.08761	0.253565	4.28926	1.79268e-05	0.000354133	513.347	357.93	405.736	322.73	190.862	179.406	192.5	184.723
ENSG00000198947	DMD	598.948	1.08666	0.376398	2.88699	0.0038895	0.0286933	1102.28	461.845	838.304	873.611	464.882	297.225	227.857	525.581
ENSG00000140367	UBE2Q2	554.488	1.08611	0.403655	2.69069	0.00713046	0.0442044	830.804	579.231	609.824	1018.8	563.068	326.68	151.25	356.251
ENSG00000115295	CLIP4	843.148	1.08529	0.247196	4.39041	1.13135e-05	0.000236851	849.07	1253.72	1101.75	1392.14	591.121	488.235	585.358	483.798
ENSG00000144746	ARL6IP5	3132.75	1.08472	0.355354	3.05252	0.00226929	0.0192008	4904.83	3686.1	3826.44	4704.89	3300.26	1742.29	1058.75	1838.43
ENSG00000197136	PCNXL3	63.5102	1.08356	0.391639	2.76673	0.00566221	0.0378487	103.299	66.3903	92.6932	82.964	38.5732	25.8845	60.893	37.3844
ENSG00000081791	KIAA0141	259.635	1.08277	0.387149	2.79678	0.00516141	0.0355432	542.322	207.83	387.035	279.589	140.767	116.926	237.679	164.931
ENSG00000151576	QTRTD1	395.725	1.08216	0.334571	3.23448	0.00121864	0.0117953	623.575	473.391	683.003	382.464	329.625	256.167	149.286	268.288
ENSG00000101310	SEC23B	1254.4	1.08178	0.31892	3.39201	0.000693813	0.00744281	1843.64	1629.93	1628.64	1746.39	1183.75	890.784	465.536	646.53
ENSG00000128203	ASPHD2	139.543	1.08125	0.290748	3.71887	0.000200117	0.00270661	203.449	204.944	174.816	180.032	117.723	74.9758	74.643	85.7642
ENSG00000116191	RALGPS2	546.954	1.07956	0.296747	3.63799	0.000274776	0.00353036	910.168	542.668	720.405	808.069	423.804	274.019	428.215	268.288
ENSG00000072832	CRMP1	2307.82	1.07898	0.360966	2.98914	0.00279765	0.0224088	3001.35	3416.69	3146.69	3033.99	2471.69	732.799	1392.68	1266.67
ENSG00000157869	RAB28	555.721	1.07779	0.323085	3.33593	0.000850152	0.00882327	789.862	624.453	875.707	743.357	565.072	276.696	267.143	303.473
ENSG00000163617	KIAA1407	195.337	1.07738	0.277438	3.88332	0.00010304	0.00155822	331.314	201.095	273.201	256.359	110.209	133.885	115.893	140.741
ENSG00000165046	LETM2	101.211	1.07633	0.326193	3.29967	0.000967994	0.00981403	125.345	118.348	178.882	131.913	76.1445	74.9758	49.1072	54.9771
ENSG00000129244	ATP1B2	1796.52	1.07582	0.271087	3.96852	7.23207e-05	0.00114552	2702.16	1952.26	2850.72	2272.38	1301.97	1084.47	1414.29	793.869
ENSG00000126214	KLC1	727.457	1.07442	0.364084	2.95104	0.00316708	0.0246259	988.272	915.993	988.728	1078.53	775.972	431.111	229.822	411.228
ENSG00000237441	RGL2	277.271	1.07435	0.374173	2.87126	0.00408843	0.029761	549.25	299.237	339.062	326.878	262.999	124.067	202.322	114.352
ENSG00000196482	ESRRG	1006.87	1.07375	0.328291	3.27073	0.0010727	0.0106073	1269.2	1299.9	1464.39	1446.89	525.497	438.251	1076.43	534.377
ENSG00000089818	NECAP1	1645.3	1.07281	0.286662	3.7424	0.00018227	0.00251681	2355.73	1738.65	2477.51	2382.73	1534.41	930.949	803.394	939.008
ENSG00000069248	NUP133	741.95	1.07207	0.355335	3.01706	0.00255238	0.0209404	1018.51	1002.59	1096.87	928.367	646.727	549.822	202.322	490.395
ENSG00000103647	CORO2B	735.124	1.06769	0.354974	3.00781	0.0026314	0.0214061	1289.35	812.078	946.446	954.086	635.205	275.804	640.358	327.663
ENSG00000010803	SCMH1	322.591	1.06729	0.347484	3.07148	0.00213004	0.0182267	539.802	359.854	439.073	420.627	313.094	200.828	113.929	193.519
ENSG00000164050	PLXNB1	203.685	1.06714	0.388771	2.74491	0.00605275	0.0397556	462.957	256.901	214.658	175.884	172.327	96.3974	131.607	118.75
ENSG00000064726	BTBD1	1039.09	1.06686	0.298358	3.57576	0.000349211	0.00427787	1417.22	1244.1	1496.1	1495.01	1011.92	648.005	516.608	483.798
ENSG00000186635	ARAP1	424.923	1.06558	0.34611	3.07874	0.00207876	0.0178583	920.876	515.727	437.447	439.709	354.172	274.019	257.322	200.116
ENSG00000121989	ACVR2A	389.051	1.06451	0.358052	2.97306	0.00294842	0.0233452	692.232	411.812	555.346	461.28	407.273	222.25	170.893	191.32
ENSG00000113966	ARL6	978.849	1.06089	0.362705	2.92493	0.00344536	0.0262109	1598.62	1268.15	1012.31	1445.23	1019.93	483.772	349.643	653.127
ENSG00000038532	CLEC16A	561.367	1.06078	0.269697	3.93322	8.38144e-05	0.0013038	677.115	793.797	770.817	797.284	266.005	330.25	347.679	507.988
ENSG00000160445	ZER1	587.941	1.06042	0.360371	2.94258	0.0032549	0.025058	1000.24	636.962	705.769	852.04	451.356	228.498	573.572	255.094
ENSG00000109832	DDX25	219.496	1.06004	0.312592	3.39113	0.000696042	0.0074542	230.534	270.372	360.203	328.537	156.297	90.1494	157.143	162.732
ENSG00000188677	PARVB	81.2101	1.05862	0.35434	2.98759	0.00281189	0.0224951	112.747	110.65	126.03	87.9418	39.5751	39.273	60.893	72.5697
ENSG00000082146	STRADB	1542.86	1.05755	0.342816	3.0849	0.00203623	0.0175697	2352.58	2671.01	1360.31	1996.11	1352.06	1140.7	579.465	890.628
ENSG00000110497	AMBRA1	208.219	1.05711	0.30106	3.51129	0.000445942	0.00523636	263.287	240.544	347.193	275.44	140.266	87.4717	153.215	158.334
ENSG00000186001	LRCH3	804.203	1.0571	0.207993	5.0824	3.72698e-07	1.193e-05	1300.69	989.119	1018	1045.35	572.586	478.417	512.679	516.784
ENSG00000246263	KB-431C1.4	97.767	1.055	0.376755	2.80023	0.00510665	0.0352754	168.806	103.915	119.525	138.55	55.1045	68.7278	92.3216	35.1853
ENSG00000134313	KIDINS220	1217.82	1.05469	0.293933	3.58821	0.000332957	0.00412335	1803.33	1500.03	1622.94	1675.87	970.842	878.288	438.036	853.244
ENSG00000175455	CCDC14	669.534	1.05453	0.262426	4.01841	5.85911e-05	0.000970535	1271.72	829.397	750.49	774.054	456.366	439.144	390.893	444.215
ENSG00000115977	AAK1	232.518	1.05362	0.395349	2.66503	0.00769815	0.0464635	427.685	172.23	374.025	285.396	98.6872	110.679	202.322	189.121
ENSG00000196535	MYO18A	151.614	1.04999	0.385569	2.72322	0.00646491	0.0415003	236.203	266.523	123.591	195.795	70.133	128.53	66.7858	125.348
ENSG00000130294	KIF1A	1747.09	1.04934	0.191736	5.47285	4.42858e-08	1.82581e-06	2613.98	2392.94	2357.99	2069.95	1077.54	1106.79	1286.61	1070.95
ENSG00000155096	AZIN1	1990.85	1.04934	0.352325	2.97833	0.00289824	0.0230568	3515.33	2135.07	2104.3	3039.8	1880.57	1359.38	689.465	1202.9
ENSG00000172059	KLF11	294.093	1.04747	0.347298	3.01605	0.00256093	0.0209901	566.257	318.481	381.343	330.197	260.494	201.721	113.929	180.325
ENSG00000114648	KLHL18	367.671	1.04741	0.328414	3.18931	0.00142615	0.013362	623.575	490.711	453.709	425.605	366.195	168.695	188.572	224.306
ENSG00000078295	ADCY2	365.212	1.04641	0.324221	3.22746	0.00124896	0.0120217	582.634	529.198	460.214	406.523	271.014	266.878	123.75	281.483
ENSG00000077232	DNAJC10	783.912	1.04277	0.347951	2.99688	0.00272759	0.0219759	1038.66	881.355	1132.65	1189.7	522.491	566.781	233.75	705.905
ENSG00000066777	ARFGEF1	815.279	1.04245	0.291123	3.58078	0.000342568	0.00420638	916.467	995.854	1335.92	1154.03	371.204	611.41	438.036	699.308
ENSG00000021574	SPAST	418.383	1.04171	0.306719	3.3963	0.000683046	0.00735128	717.427	428.169	579.739	535.947	302.574	265.093	172.857	345.256
ENSG00000154642	C21orf91	617.069	1.04131	0.342722	3.03835	0.00237879	0.0198765	1107.95	689.881	600.88	941.641	453.861	523.045	227.857	391.437
ENSG00000135045	C9orf40	180.006	1.04103	0.38166	2.72763	0.00637912	0.0411015	280.924	287.691	217.097	193.306	197.374	101.753	80.5358	81.366
ENSG00000077044	DGKD	321.132	1.03902	0.384067	2.7053	0.00682429	0.0429507	529.724	281.918	487.859	438.05	281.534	96.3974	216.072	237.501
ENSG00000164048	ZNF589	406.56	1.03852	0.274419	3.78443	0.000154063	0.00218167	726.245	479.164	390.287	597.341	247.97	275.804	265.179	270.487
ENSG00000113391	FAM172A	1220.56	1.03796	0.268113	3.87134	0.000108239	0.00162401	1814.04	1574.12	1438.37	1763.81	1110.11	789.031	610.894	664.123
ENSG00000238197	PAXBP1-AS1	97.587	1.03692	0.301632	3.4377	0.000586672	0.00651869	132.274	148.175	116.273	129.424	70.634	49.9838	56.9644	76.9679
ENSG00000136603	SKIL	1039.12	1.03675	0.394134	2.63044	0.00852746	0.0499153	2015.6	827.473	1416.42	1367.25	1158.2	555.178	471.429	501.391
ENSG00000116793	PHTF1	650.563	1.03535	0.298453	3.46904	0.000522324	0.00594568	1319.59	797.645	679.75	714.32	505.459	396.3	406.608	384.839
ENSG00000165914	TTC7B	283.749	1.03491	0.258307	4.00651	6.16216e-05	0.00100982	326.275	451.261	385.409	369.19	219.917	170.481	202.322	145.139
ENSG00000150627	WDR17	298.538	1.03374	0.345509	2.99194	0.00277208	0.0222312	420.126	313.67	374.838	498.613	132.752	134.778	284.822	228.705
ENSG00000167778	SPRYD3	367.212	1.03309	0.323758	3.19093	0.00141817	0.0133016	599.01	390.644	439.886	550.051	239.454	172.266	359.465	186.922
ENSG00000177000	MTHFR	170.738	1.03292	0.330744	3.12303	0.00178999	0.016	292.891	174.154	216.284	237.277	107.704	115.141	70.7144	151.737
ENSG00000115762	PLEKHB2	1685.17	1.03239	0.289789	3.56255	0.000367272	0.0044593	2629.09	1746.35	2298.63	2415.08	1559.96	1124.64	836.787	870.837
ENSG00000065485	PDIA5	381.43	1.0321	0.266605	3.87128	0.000108263	0.00162401	546.101	489.748	486.233	533.458	311.591	174.943	282.858	226.505
ENSG00000132434	LANCL2	260.066	1.03154	0.38557	2.67537	0.00746466	0.045638	377.924	217.452	514.691	297.841	219.416	198.15	92.3216	162.732
ENSG00000197006	METTL9	2047.86	1.03078	0.286988	3.5917	0.000328522	0.00407812	3014.58	2438.16	2714.12	2873.04	2010.31	1238.89	1101.97	991.786
ENSG00000164938	TP53INP1	1202.97	1.03015	0.280334	3.67472	0.000238108	0.00312708	1507.29	1266.23	1523.75	2186.93	945.293	903.279	679.644	611.345
ENSG00000165458	INPPL1	264.242	1.02882	0.381336	2.69795	0.0069768	0.0435628	464.847	292.502	426.064	243.084	168.82	158.877	265.179	94.5605
ENSG00000145416	MARCH1	1235.56	1.02743	0.341044	3.0126	0.0025902	0.0211436	1978.43	1371.1	1947.37	1365.59	1179.24	460.565	911.43	670.72
ENSG00000110400	PVRL1	114.359	1.02707	0.346307	2.96577	0.00301923	0.0237887	202.19	105.84	174.003	133.572	81.154	60.6947	62.8572	94.5605
ENSG00000078237	C12orf5	734.894	1.02542	0.25128	4.08078	4.48853e-05	0.000768922	703.569	1043	985.475	1222.06	513.474	513.227	432.144	466.205
ENSG00000172009	THOP1	334.37	1.02479	0.346271	2.9595	0.00308137	0.024158	462.328	470.505	425.25	448.835	368.199	182.084	174.822	142.94
ENSG00000116688	MFN2	575.727	1.02469	0.297316	3.44648	0.000567935	0.00635931	898.2	723.558	662.675	818.854	564.571	330.25	306.429	301.274
ENSG00000085377	PREP	371.376	1.02447	0.270025	3.79398	0.00014825	0.0021113	496.341	371.401	597.627	533.458	269.511	251.704	182.679	268.288
ENSG00000158201	ABHD3	252.898	1.02405	0.229646	4.45926	8.22417e-06	0.000179472	360.288	314.632	324.426	360.893	185.352	151.737	180.715	145.139
ENSG00000148606	POLR3A	497.272	1.02278	0.309691	3.30258	0.000958005	0.00972789	900.72	564.798	650.479	560.007	338.141	346.317	204.286	413.427
ENSG00000022840	RNF10	1766.91	1.02265	0.281221	3.63648	0.000276393	0.00354764	2764.52	2390.05	2032.75	2319.67	1683.19	1103.21	964.466	877.434
ENSG00000143390	RFX5	280.607	1.0224	0.3049	3.35322	0.000798772	0.00838888	479.334	340.611	341.501	352.597	236.95	214.216	125.714	153.936
ENSG00000185164	NOMO2	81.7579	1.02174	0.346807	2.94615	0.00321761	0.0248777	119.046	130.856	88.6277	104.535	73.6397	48.1987	45.1786	43.9816
ENSG00000139624	CERS5	669.997	1.02062	0.33671	3.03116	0.00243616	0.0202091	1448.71	712.974	676.498	769.076	561.565	388.267	347.679	455.21
ENSG00000087111	PIGS	720.961	1.02033	0.272238	3.74793	0.000178302	0.00246725	1163.38	830.359	885.464	998.886	650.234	415.937	451.786	371.645
ENSG00000008283	CYB561	116.063	1.02012	0.3753	2.71814	0.00656496	0.0419567	210.378	167.419	106.516	142.698	108.205	55.3393	78.5715	59.3752
ENSG00000107897	ACBD5	705.373	1.02005	0.365094	2.79394	0.00520704	0.0357312	1131.25	572.496	1084.67	1013.82	717.361	408.796	276.965	437.617
ENSG00000113161	HMGCR	1084.86	1.02002	0.333788	3.05588	0.00224405	0.0190026	1666.65	1030.49	1282.26	1862.54	1084.06	650.683	603.037	499.192
ENSG00000136237	RAPGEF5	182.793	1.0194	0.327021	3.11724	0.00182553	0.0162521	229.904	237.658	198.396	314.433	90.1711	119.604	96.2501	175.927
ENSG00000104973	MED25	204.544	1.01931	0.348907	2.92144	0.0034842	0.0264062	301.71	249.204	330.931	223.173	202.384	124.067	125.714	79.167
ENSG00000152413	HOMER1	125.114	1.01843	0.365859	2.78366	0.00537487	0.0365373	213.527	93.3312	219.537	146.846	76.6454	90.1494	70.7144	90.1624
ENSG00000131368	MRPS25	599.186	1.0184	0.349118	2.91706	0.0035335	0.0267176	1330.29	571.533	763.499	560.836	471.394	421.292	353.572	321.066
ENSG00000139437	TCHP	215.168	1.01682	0.37055	2.74407	0.00606829	0.0397753	298.56	267.485	269.136	325.219	210.399	112.464	68.7501	169.329
ENSG00000103042	SLC38A7	141.757	1.01569	0.296266	3.4283	0.000607367	0.00670475	251.95	158.759	186.2	165.928	105.2	97.29	78.5715	90.1624
ENSG00000132471	WBP2	1029.44	1.01545	0.300545	3.37871	0.000728258	0.00776094	1514.22	1054.55	1453.82	1510.77	1017.93	564.996	589.287	529.979
ENSG00000029725	RABEP1	999.135	1.01499	0.317983	3.19196	0.00141309	0.0132779	1830.41	915.993	1426.17	1198.83	902.212	662.286	483.215	573.96
ENSG00000166167	BTRC	476.901	1.01206	0.268765	3.76558	0.00016616	0.00232681	702.31	560.95	678.937	613.933	349.162	221.357	402.679	285.881
ENSG00000131507	NDFIP1	1371.16	1.01164	0.298158	3.39297	0.000691385	0.00742896	2557.92	1370.14	1640.02	1792.85	1222.82	872.932	775.894	736.692
ENSG00000126003	PLAGL2	371.539	1.01163	0.258122	3.91918	8.88508e-05	0.00136916	631.134	483.975	479.728	398.227	230.437	293.655	239.643	215.51
ENSG00000109971	HSPA8	12647.6	1.01074	0.293977	3.43817	0.00058567	0.00651033	16820.2	12047.4	20930	18051.3	10910.2	9566.55	6295.55	6559.86
ENSG00000197150	ABCB8	135.786	1.01056	0.340804	2.96524	0.00302451	0.0238086	234.943	146.251	209.779	137.72	102.194	72.2981	68.7501	114.352
ENSG00000172671	ZFAND4	231.515	1.00951	0.342467	2.94775	0.00320093	0.024794	410.678	270.372	292.715	267.974	175.333	107.108	108.036	219.908
ENSG00000066557	LRRC40	500.369	1.00877	0.341458	2.95431	0.00313369	0.0244465	645.621	585.966	738.293	719.298	435.326	362.383	153.215	362.849
ENSG00000074964	ARHGEF10L	394.618	1.00877	0.332096	3.03758	0.00238489	0.0198978	496.341	611.945	466.718	540.925	251.477	177.621	418.394	193.519
ENSG00000109685	WHSC1	718.171	1.00651	0.249999	4.02604	5.67245e-05	0.000947444	973.156	863.073	1154.6	853.699	547.539	355.242	536.251	461.807
ENSG00000084731	KIF3C	176.605	1.00579	0.365213	2.75399	0.00588744	0.0389843	282.813	142.402	247.182	275.44	151.287	70.5129	117.857	125.348
ENSG00000105402	NAPA	873.23	1.0033	0.29219	3.43372	0.000595364	0.00658998	1232.66	1027.61	1357.06	1063.6	862.637	517.69	451.786	472.803
ENSG00000077254	USP33	1392.62	1.0022	0.296987	3.37455	0.000739359	0.00785354	2115.75	1624.16	1732.71	1987.82	1212.3	1039.84	542.144	886.23
ENSG00000141699	FAM134C	920.403	1.00163	0.305868	3.2747	0.00105774	0.0104952	1533.74	920.804	1044.83	1432.79	856.625	579.277	542.144	453.011
ENSG00000138078	PREPL	1548.4	1.00149	0.304531	3.28863	0.00100676	0.0101096	1832.93	2014.8	1782.31	2663.97	1375.11	1055.02	620.715	1042.36
ENSG00000140526	ABHD2	297.829	1.00087	0.245674	4.07396	4.62208e-05	0.000790243	411.938	362.741	408.988	404.035	172.327	161.555	245.536	215.51
ENSG00000160710	ADAR	986.275	0.996821	0.203182	4.90606	9.2925e-07	2.65198e-05	1384.46	1070.9	1486.34	1321.62	656.746	629.261	685.537	655.326
ENSG00000135835	KIAA1614	174.964	0.99675	0.356749	2.79398	0.00520631	0.0357312	198.41	272.296	218.723	248.062	152.79	66.0501	153.215	90.1624
ENSG00000118965	WDR35	347.243	0.995374	0.288783	3.44679	0.000567288	0.0063548	330.684	424.32	615.515	484.51	247.97	182.084	255.358	237.501
ENSG00000115282	TTC31	437.483	0.993063	0.294773	3.36891	0.000754655	0.00799971	784.823	525.349	546.402	479.532	294.058	248.134	392.858	228.705
ENSG00000142530	FAM71E1	87.882	0.99164	0.367637	2.69733	0.00698975	0.0436228	153.059	73.1255	107.329	136.891	70.133	46.4136	58.9287	57.1761
ENSG00000162688	AGL	496.818	0.991085	0.281528	3.52038	0.000430934	0.00508304	602.16	876.544	660.236	512.717	256.988	400.763	359.465	305.672
ENSG00000160360	GPSM1	459.123	0.989714	0.328234	3.01527	0.0025675	0.0210175	794.271	498.408	661.049	502.762	458.871	257.06	282.858	217.709
ENSG00000168661	ZNF30	425.933	0.987186	0.296606	3.32827	0.000873873	0.0090284	690.342	518.614	443.952	621.4	387.235	207.968	282.858	255.094
ENSG00000135617	PRADC1	181.379	0.985546	0.33492	2.94263	0.00325435	0.025058	229.274	204.944	292.715	244.744	182.847	94.6123	113.929	87.9633
ENSG00000196422	PPP1R26	181.546	0.982362	0.358128	2.74305	0.00608718	0.0398411	342.652	211.679	170.751	243.914	143.773	88.3643	161.072	90.1624
ENSG00000124574	ABCC10	138.149	0.978838	0.278408	3.51584	0.000438359	0.00515663	188.962	178.003	194.33	172.565	84.1597	95.5048	70.7144	120.95
ENSG00000160208	RRP1B	402.209	0.978604	0.294691	3.32078	0.000897674	0.00923403	467.996	427.207	690.32	557.518	279.53	315.077	178.75	301.274
ENSG00000064607	SUGP2	661.387	0.976422	0.324141	3.01234	0.00259244	0.0211552	1270.46	638.886	857.006	758.291	582.104	419.507	463.572	301.274
ENSG00000023228	NDUFS1	1007.73	0.976232	0.256597	3.80454	0.000142069	0.00202947	1073.94	1177.71	1427.8	1682.51	838.591	663.178	628.572	569.562
ENSG00000175216	CKAP5	913.157	0.97457	0.280763	3.47115	0.000518228	0.00591456	1239.59	1204.65	1132.65	1282.62	860.633	534.649	410.536	639.933
ENSG00000132463	GRSF1	1495.36	0.973067	0.278567	3.49311	0.000477427	0.00553128	2208.97	1423.06	2298.63	2021.83	1240.35	1133.56	732.68	903.823
ENSG00000107262	BAG1	1067.48	0.971896	0.285463	3.40463	0.00066254	0.00715718	1593.58	1198.87	1563.59	1321.62	1056	592.666	628.572	584.956
ENSG00000168675	LDLRAD4	514.835	0.969855	0.267553	3.62491	0.000289061	0.00367224	600.9	595.588	671.619	861.996	325.618	262.415	367.322	433.219
ENSG00000155893	ACPL2	545.735	0.969527	0.294651	3.29042	0.00100037	0.0100678	823.245	486.862	803.341	789.817	463.379	407.011	288.75	303.473
ENSG00000143013	LMO4	275.532	0.969476	0.35735	2.71296	0.00666858	0.0423595	395.561	434.904	300.846	339.323	308.585	154.414	127.679	142.94
ENSG00000204564	C6orf136	114.592	0.969271	0.288378	3.36111	0.0007763	0.00818255	172.586	142.402	170.751	122.787	84.6606	66.0501	80.5358	76.9679
ENSG00000172785	CBWD1	738.115	0.967856	0.287879	3.36203	0.00077373	0.00816537	1191.72	864.035	950.512	916.752	716.359	398.978	477.322	389.238
ENSG00000072274	TFRC	1251.66	0.967365	0.308797	3.13269	0.00173212	0.0156071	1894.66	1225.81	1868.5	1657.62	784.488	680.137	1270.89	631.137
ENSG00000106524	ANKMY2	824.666	0.96712	0.314604	3.07408	0.0021115	0.0180859	1042.44	980.459	996.045	1367.25	813.543	589.988	363.393	444.215
ENSG00000005486	RHBDD2	1179.23	0.966384	0.358483	2.69576	0.00702282	0.0437558	1490.91	1042.04	1931.92	1809.44	1220.32	767.609	445.894	725.697
ENSG00000271122	RP11-379H18.1	147.207	0.96607	0.292365	3.30433	0.000952045	0.00967932	207.858	200.133	208.153	162.609	84.6606	86.5792	137.5	90.1624
ENSG00000074054	CLASP1	629.757	0.965604	0.305838	3.15724	0.00159272	0.0145818	1179.12	737.028	626.899	800.602	475.903	398.978	300.536	518.983
ENSG00000166689	PLEKHA7	268.487	0.964807	0.287242	3.35886	0.000782634	0.0082407	505.159	325.216	289.463	304.478	198.376	159.77	180.715	184.723
ENSG00000205581	HMGN1	7107.18	0.963863	0.345712	2.78805	0.00530258	0.0362255	13098.9	8631.7	6551.95	9476.14	6798.4	4593.16	2708.75	4998.51
ENSG00000100401	RANGAP1	357.552	0.963426	0.349405	2.75733	0.00582748	0.038656	715.537	333.876	474.036	377.486	317.603	199.043	269.108	173.727
ENSG00000007168	PAFAH1B1	764.653	0.963236	0.241374	3.99063	6.5898e-05	0.00106435	1101.02	980.459	927.745	1048.66	639.714	573.029	441.965	404.631
ENSG00000106009	BRAT1	419.008	0.960932	0.356036	2.69898	0.00695531	0.0434494	834.583	457.997	445.578	488.658	368.199	248.134	341.786	167.13
ENSG00000103168	TAF1C	311.926	0.960772	0.335873	2.86052	0.00422946	0.030544	488.782	405.077	468.345	291.204	195.872	157.092	324.108	164.931
ENSG00000091483	FH	801.061	0.960612	0.267131	3.59604	0.000323101	0.00402625	993.311	1030.49	1048.08	1177.26	740.906	485.557	548.037	384.839
ENSG00000132600	PRMT7	331.597	0.96005	0.357602	2.68469	0.00725981	0.044719	705.459	273.258	369.147	410.672	217.913	168.695	278.929	228.705
ENSG00000164896	FASTK	401.435	0.959446	0.313962	3.05593	0.00224366	0.0190026	785.453	459.921	447.204	438.879	353.17	267.771	243.572	215.51
ENSG00000135473	PAN2	556.667	0.958789	0.270215	3.54825	0.000387806	0.00466297	966.857	707.201	696.825	578.259	409.276	354.35	445.894	294.677
ENSG00000160446	ZDHHC12	63.9945	0.958681	0.346126	2.76975	0.00560999	0.0376834	81.2538	72.1633	104.89	81.3047	45.0855	39.273	55.0001	32.9862
ENSG00000117020	AKT3	218.386	0.958559	0.275162	3.48362	0.00049468	0.00568315	272.735	251.128	358.576	272.951	159.803	116.034	135.536	180.325
ENSG00000086189	DIMT1	639.68	0.958509	0.28375	3.37801	0.000730123	0.00777445	1085.9	538.819	916.362	847.062	401.261	454.317	491.072	382.64
ENSG00000159692	CTBP1	813.467	0.958106	0.289687	3.30739	0.000941706	0.00959605	1053.15	1068.02	1205.82	988.101	824.063	494.483	469.465	404.631
ENSG00000014824	SLC30A9	1620.24	0.957605	0.313971	3.04998	0.00228857	0.0193106	2196.37	1915.7	2141.7	2337.92	1510.37	1165.69	581.429	1112.74
ENSG00000101474	APMAP	1756.41	0.957341	0.317579	3.0145	0.00257406	0.0210448	2342.5	2206.27	2190.49	2573.54	1729.28	903.279	1386.79	719.1
ENSG00000198925	ATG9A	547.092	0.957188	0.284694	3.36216	0.000773343	0.0081646	752.7	701.427	639.095	808.899	514.977	341.854	369.286	248.496
ENSG00000063854	HAGH	497.775	0.956704	0.353797	2.70411	0.00684879	0.0430368	650.03	595.588	727.723	672.008	520.487	365.953	168.929	281.483
ENSG00000011485	PPP5C	536.346	0.956612	0.292118	3.27475	0.00105755	0.0104952	771.596	710.087	639.908	722.616	514.476	288.3	390.893	252.894
ENSG00000162512	SDC3	164.204	0.954777	0.341729	2.79396	0.00520666	0.0357312	244.391	182.814	182.134	261.336	141.268	72.2981	141.429	87.9633
ENSG00000134287	ARF3	211.274	0.954585	0.294276	3.24385	0.00117927	0.0114825	336.353	201.095	328.492	254.699	173.83	139.241	135.536	120.95
ENSG00000116455	WDR77	195.06	0.95454	0.307315	3.10607	0.00189594	0.016688	319.976	190.511	253.687	270.463	165.314	114.249	147.322	98.9587
ENSG00000153956	CACNA2D1	547.161	0.953985	0.193364	4.93363	8.07161e-07	2.34988e-05	735.693	727.406	700.078	728.424	349.663	417.722	337.858	380.441
ENSG00000203879	GDI1	1640.28	0.953934	0.335523	2.84312	0.00446739	0.0317952	2740.58	1949.37	2053.07	1952.97	1820.45	1010.39	819.108	776.276
ENSG00000148334	PTGES2	376.202	0.952991	0.272356	3.49907	0.000466883	0.00542511	543.581	531.122	448.83	470.406	343.652	225.82	259.286	186.922
ENSG00000004864	SLC25A13	595.095	0.952509	0.284226	3.35123	0.000804521	0.00843565	1001.5	595.588	807.407	742.528	431.318	316.862	522.501	343.057
ENSG00000114923	SLC4A3	90.9856	0.951311	0.34827	2.73153	0.00630405	0.0407589	153.059	116.423	98.3849	112.831	44.5846	76.7609	51.0715	74.7688
ENSG00000124535	WRNIP1	713.098	0.95098	0.330676	2.87587	0.00402918	0.0293969	1288.72	821.7	847.248	821.343	748.921	398.978	428.215	349.654
ENSG00000178234	GALNT11	603.503	0.950815	0.314945	3.01899	0.00253618	0.0208726	832.064	669.676	775.696	920.07	536.518	463.243	223.929	406.83
ENSG00000198420	FAM115A	411.396	0.950304	0.320437	2.96565	0.00302048	0.0237913	461.068	462.807	576.487	679.475	352.669	264.2	333.929	160.533
ENSG00000138018	EPT1	203.486	0.949779	0.25675	3.69923	0.000216251	0.00287482	292.891	273.258	226.041	280.418	138.763	108.893	149.286	158.334
ENSG00000127870	RNF6	886.06	0.949498	0.270548	3.50954	0.000448884	0.00525668	1163.38	973.724	1083.86	1466.8	760.944	672.997	485.179	481.599
ENSG00000164114	MAP9	408.712	0.9465	0.312409	3.02968	0.00244813	0.020289	524.055	326.178	737.48	570.792	256.487	252.597	261.25	340.858
ENSG00000135525	MAP7	377.319	0.946246	0.351237	2.69404	0.00705922	0.0438986	413.197	418.547	566.73	599.829	366.195	200.828	145.357	307.871
ENSG00000158528	PPP1R9A	742.786	0.944543	0.28634	3.29868	0.00097142	0.0098411	1179.75	629.264	1139.15	973.997	497.444	515.012	603.037	404.631
ENSG00000143799	PARP1	2153.9	0.94452	0.304787	3.09895	0.00194206	0.0169804	3216.77	2109.09	2969.43	3087.09	2222.22	1257.63	1117.68	1251.28
ENSG00000131828	PDHA1	1316.94	0.940945	0.283969	3.31355	0.000921189	0.00942013	1897.81	1805.05	1548.95	1701.59	1333.03	842.585	724.823	681.715
ENSG00000197982	C1orf122	398.015	0.940328	0.303443	3.09886	0.00194268	0.0169804	523.425	469.543	588.683	524.332	391.743	290.085	198.393	197.917
ENSG00000233864	TTTY15	291.768	0.939013	0.351465	2.67171	0.00754666	0.0458959	502.01	287.691	362.642	390.76	276.024	178.514	110	226.505
ENSG00000108219	TSPAN14	1092.75	0.938939	0.248455	3.77911	0.000157387	0.00222029	1603.03	1152.69	1579.04	1424.49	816.048	706.022	897.68	562.965
ENSG00000138190	EXOC6	361.743	0.937798	0.289708	3.23705	0.00120773	0.0117135	623.575	327.14	558.599	396.568	226.43	249.919	263.215	248.496
ENSG00000136436	CALCOCO2	1464.33	0.937506	0.304783	3.07598	0.0020981	0.0179888	2149.13	1693.43	1528.62	2355.35	1446.24	880.965	970.359	690.512
ENSG00000143420	ENSA	1142.9	0.93736	0.329741	2.84271	0.00447312	0.0318186	1835.45	1162.31	1472.52	1564.7	1250.37	630.153	675.715	551.97
ENSG00000166887	VPS39	503.561	0.936543	0.208211	4.49804	6.85842e-06	0.000154454	666.407	685.07	676.498	621.4	351.166	311.506	408.572	307.871
ENSG00000081760	AACS	454.956	0.934579	0.269032	3.47386	0.000513032	0.0058604	797.421	469.543	592.749	536.777	363.189	270.448	328.036	281.483
ENSG00000198825	INPP5F	478.669	0.933976	0.253853	3.67921	0.000233961	0.00308039	578.854	636.962	696.825	606.467	353.17	295.44	241.608	420.025
ENSG00000101473	ACOT8	311.011	0.933851	0.254246	3.67302	0.000239703	0.00314487	379.184	386.795	396.792	477.872	252.479	226.712	157.143	211.112
ENSG00000139438	FAM222A	500.761	0.933454	0.323344	2.88688	0.00389082	0.0286949	752.7	711.049	587.87	593.192	529.505	340.961	235.715	255.094
ENSG00000180543	TSPYL5	539.426	0.933015	0.354035	2.63538	0.00840442	0.049399	823.245	593.664	585.431	847.062	617.672	296.333	257.322	294.677
ENSG00000019995	ZRANB1	544.575	0.931527	0.290217	3.20976	0.00132846	0.0126653	830.804	608.096	753.742	678.645	545.535	328.465	294.643	316.668
ENSG00000176261	ZBTB8OS	494.586	0.929295	0.25941	3.58234	0.000340525	0.00419514	821.986	469.543	639.095	670.349	373.208	321.325	300.536	360.649
ENSG00000101349	PAK7	146.197	0.929079	0.339458	2.73695	0.00620119	0.0403039	228.014	183.776	181.321	173.395	94.1787	57.1244	119.822	131.945
ENSG00000067225	PKM	14757.6	0.929025	0.29943	3.10265	0.00191799	0.0168355	19135.6	18752.8	16166.8	23609.1	14248.5	10830.4	8915.91	6401.53
ENSG00000168936	TMEM129	288.179	0.927982	0.349103	2.65819	0.00785617	0.047166	522.796	266.523	422.811	308.626	275.523	182.977	196.429	129.746
ENSG00000168615	ADAM9	618.828	0.92789	0.313167	2.96293	0.0030473	0.0239374	983.863	753.385	739.106	784.009	565.573	462.351	235.715	426.622
ENSG00000115993	TRAK2	845.715	0.926398	0.262682	3.52668	0.000420799	0.00499515	1038.03	811.116	1218.83	1375.54	651.235	458.78	603.037	609.146
ENSG00000013375	PGM3	803.847	0.924891	0.254735	3.6308	0.000282545	0.00361221	1126.84	949.669	948.886	1200.49	659.752	571.244	591.251	382.64
ENSG00000169762	TAPT1	613.405	0.92124	0.324297	2.84073	0.00450101	0.0319647	753.959	836.132	527.701	1107.57	506.962	414.152	276.965	483.798
ENSG00000196588	MKL1	122.296	0.921203	0.285252	3.22944	0.00124033	0.0119519	180.144	129.894	149.61	180.032	78.1483	73.1906	88.393	98.9587
ENSG00000123739	PLA2G12A	759.552	0.920756	0.329222	2.79676	0.00516178	0.0355432	1305.1	675.449	1086.3	929.196	711.85	598.914	386.965	382.64
ENSG00000164828	SUN1	1206.96	0.919214	0.349048	2.63349	0.00845135	0.0495968	1783.8	1347.05	1399.34	1817.74	1165.21	947.015	392.858	802.665
ENSG00000137941	TTLL7	683.483	0.918224	0.213235	4.30617	1.66105e-05	0.000332926	850.96	884.241	1053.78	794.795	538.522	438.251	467.501	439.816
ENSG00000059122	FLYWCH1	282.804	0.917307	0.261902	3.50248	0.000460951	0.00536904	376.035	428.169	321.987	355.915	194.369	172.266	255.358	158.334
ENSG00000105726	ATP13A1	390.63	0.917188	0.257243	3.56546	0.000363221	0.00442062	684.673	457.034	476.476	429.753	281.534	257.06	296.608	241.899
ENSG00000135317	SNX14	615.24	0.917188	0.285888	3.20821	0.00133563	0.0127104	832.694	581.155	952.951	862.825	494.438	453.425	284.822	459.608
ENSG00000069869	NEDD4	260.529	0.916422	0.279746	3.2759	0.00105325	0.0104695	272.106	333.876	321.174	438.05	181.344	149.059	225.893	162.732
ENSG00000138686	BBS7	597.121	0.915961	0.338942	2.70241	0.00688379	0.0431647	842.142	537.857	991.167	768.246	614.165	408.796	267.143	347.455
ENSG00000148700	ADD3	702.757	0.91589	0.298859	3.06462	0.00217945	0.0185702	1190.46	719.709	778.948	1000.55	653.239	446.284	483.215	349.654
ENSG00000103111	MON1B	645.352	0.915121	0.26386	3.46821	0.000523936	0.00596143	706.089	756.272	980.597	939.152	525.497	324.002	506.786	424.423
ENSG00000103512	NOMO1	166.918	0.914963	0.305137	2.99853	0.00271283	0.021884	221.716	196.284	265.07	194.965	158.801	91.042	104.107	103.357
ENSG00000134575	ACP2	298.393	0.914208	0.309271	2.95601	0.00311643	0.0243411	530.984	241.507	395.979	397.397	229.936	203.506	214.107	173.727
ENSG00000111300	NAA25	929.824	0.913633	0.230278	3.96753	7.26227e-05	0.00114961	1099.76	1111.32	1367.63	1290.92	663.258	692.633	485.179	727.896
ENSG00000111731	C2CD5	455.725	0.912911	0.258995	3.52483	0.000423762	0.00501888	549.25	714.898	508.186	618.082	383.227	319.54	233.75	318.867
ENSG00000136448	NMT1	621.78	0.912441	0.304516	2.99637	0.00273217	0.0219992	1039.29	702.39	680.563	840.425	613.163	357.92	428.215	312.27
ENSG00000167965	MLST8	565.786	0.911546	0.290341	3.13957	0.00169196	0.0153132	777.895	763.969	685.442	739.209	487.926	334.713	493.036	244.098
ENSG00000107959	PITRM1	600.446	0.909236	0.284294	3.19823	0.00138276	0.0130399	639.322	696.617	686.255	1120.84	402.263	387.375	514.644	356.251
ENSG00000173020	ADRBK1	297.49	0.908453	0.343415	2.64535	0.00816057	0.0484797	443.431	446.45	330.931	343.471	296.062	241.886	123.75	153.936
ENSG00000221829	FANCG	170.245	0.907678	0.317349	2.86019	0.00423392	0.0305615	238.092	208.793	222.789	224.832	165.815	92.8271	129.643	79.167
ENSG00000143374	TARS2	451.263	0.907569	0.285618	3.17756	0.00148521	0.0138012	717.427	602.323	487.859	558.347	398.256	348.102	214.107	283.682
ENSG00000020129	NCDN	267.148	0.907331	0.281182	3.22685	0.00125161	0.0120375	433.353	295.389	337.436	330.197	179.841	159.77	249.465	151.737
ENSG00000104805	NUCB1	465.9	0.906359	0.324829	2.79027	0.00526643	0.0360459	592.712	471.467	652.918	727.594	424.305	408.796	214.107	235.302
ENSG00000167645	YIF1B	335.986	0.906002	0.343909	2.63442	0.00842801	0.0495153	433.983	483.975	431.755	415.649	380.722	214.216	184.643	142.94
ENSG00000196526	AFAP1	170.98	0.905624	0.306441	2.9553	0.00312369	0.0243758	268.956	228.998	169.938	226.492	110.209	131.208	82.5001	149.538
ENSG00000164252	AGGF1	701.317	0.905604	0.327164	2.76804	0.00563945	0.0377839	1317.07	688.919	870.015	799.773	620.177	585.525	339.822	389.238
ENSG00000071553	ATP6AP1	1611.97	0.9052	0.311309	2.90773	0.00364067	0.0273691	1936.86	1732.88	2351.48	2419.23	1743.81	868.469	991.966	851.045
ENSG00000112640	PPP2R5D	400.271	0.904488	0.295959	3.05613	0.00224216	0.0190026	454.139	452.223	600.067	589.874	373.208	217.787	310.358	204.515
ENSG00000204070	SYS1	449.948	0.903767	0.284315	3.17876	0.00147909	0.0137591	503.269	636.962	535.832	681.134	430.316	289.192	298.572	224.306
ENSG00000112146	FBXO9	973.255	0.902592	0.324532	2.78121	0.00541565	0.0367812	1944.42	813.04	1134.27	1201.32	715.858	793.494	510.715	672.919
ENSG00000111670	GNPTAB	274.341	0.901716	0.325734	2.76826	0.00563559	0.0377839	541.692	275.183	352.072	263.825	176.835	158.877	223.929	202.316
ENSG00000141279	NPEPPS	945.367	0.901556	0.2221	4.05924	4.92327e-05	0.000836795	1198.02	1009.32	1363.57	1367.25	721.869	726.551	571.608	604.748
ENSG00000172458	IL17D	248.961	0.901105	0.325734	2.76638	0.00566818	0.0378789	313.047	347.346	328.492	316.922	257.989	137.456	182.679	107.755
ENSG00000182606	TRAK1	1532.84	0.900982	0.294775	3.05651	0.00223933	0.0189873	2406.75	1877.21	1739.22	1992.79	1587.01	984.503	905.537	769.679
ENSG00000137497	NUMA1	551.251	0.900261	0.318984	2.82228	0.0047684	0.0334803	924.025	777.44	604.132	579.918	499.948	423.078	229.822	371.645
ENSG00000166171	DPCD	510.806	0.899056	0.284511	3.16	0.00157767	0.0144746	622.316	746.65	487.859	814.706	390.741	442.714	286.786	294.677
ENSG00000167642	SPINT2	305.331	0.899045	0.329576	2.72789	0.00637417	0.0410899	361.548	333.876	380.53	524.332	263.5	268.663	127.679	182.524
ENSG00000110321	EIF4G2	8759.63	0.89789	0.267331	3.35872	0.000783031	0.0082407	11885.1	9792.08	11723.3	12324.3	8559.24	6091.78	5215.19	4486.13
ENSG00000176022	B3GALT6	234.562	0.897796	0.318723	2.81685	0.00484971	0.0339324	423.905	229.96	304.099	267.974	205.891	119.604	168.929	156.135
ENSG00000115216	NRBP1	1465.48	0.894981	0.311871	2.86972	0.00410836	0.0298349	2510.68	1491.38	1870.94	1782.07	1485.32	1032.7	732.68	818.059
ENSG00000130305	NSUN5	131.187	0.8941	0.333653	2.67973	0.00736807	0.0452468	185.183	191.473	162.62	149.335	135.257	79.4386	64.8215	81.366
ENSG00000134897	BIVM	305.505	0.891596	0.25401	3.51008	0.000447968	0.00525068	485.003	325.216	405.736	377.486	251.477	196.365	218.036	184.723
ENSG00000105270	CLIP3	621.652	0.891514	0.280549	3.17775	0.00148422	0.0137969	942.292	826.511	653.731	822.173	613.664	389.16	349.643	376.043
ENSG00000253719	ATXN7L3B	1928.87	0.889624	0.305261	2.91431	0.0035648	0.0269074	3299.91	1994.59	2212.44	2551.97	1975.75	1225.5	1009.64	1161.12
ENSG00000204569	PPP1R10	790.282	0.889151	0.320534	2.77397	0.0055377	0.0373712	1417.85	595.588	880.585	1227.87	590.12	626.583	491.072	492.594
ENSG00000162129	CLPB	155.178	0.886924	0.282646	3.13793	0.00170147	0.0153829	209.748	199.171	217.097	185.01	144.274	94.6123	90.3573	101.158
ENSG00000163348	PYGO2	230.033	0.884811	0.283835	3.11735	0.00182487	0.0162521	245.021	312.708	311.417	332.686	211.902	166.91	127.679	131.945
ENSG00000084444	KIAA1467	483.943	0.883822	0.299523	2.95077	0.00316987	0.0246346	581.374	676.411	503.308	762.439	484.92	317.754	294.643	250.695
ENSG00000163527	STT3B	1208.34	0.881	0.249854	3.52606	0.000421788	0.00500233	1836.08	1341.28	1439.18	1664.26	1024.44	749.758	958.573	653.127
ENSG00000115750	TAF1B	496.576	0.880887	0.287053	3.06873	0.00214972	0.018365	653.809	530.16	649.666	744.187	252.479	310.614	493.036	338.659
ENSG00000140718	FTO	662.894	0.872771	0.241564	3.61301	0.000302665	0.00381531	999.61	788.023	722.844	928.367	571.083	395.408	473.394	424.423
ENSG00000165280	VCP	2514.6	0.872134	0.281573	3.09736	0.00195252	0.0170493	3285.42	2997.18	3343.46	3425.58	2560.36	1848.51	1363.22	1293.06
ENSG00000188554	NBR1	1558.32	0.870226	0.301916	2.88234	0.00394732	0.0289967	2159.84	1876.25	1809.96	2243.35	1559.46	1210.32	681.608	925.814
ENSG00000196233	LCOR	878.599	0.870092	0.272918	3.18811	0.00143208	0.013408	873.635	1059.36	1437.56	1187.21	811.54	512.334	595.179	551.97
ENSG00000142687	KIAA0319L	869.738	0.870027	0.226684	3.83807	0.000124006	0.00181522	1067.64	1057.43	1194.44	1183.9	642.719	481.094	752.323	578.359
ENSG00000110811	LEPREL2	301.146	0.869313	0.303077	2.8683	0.0041269	0.0299361	391.782	465.694	391.913	311.945	206.392	187.439	304.465	149.538
ENSG00000100744	GSKIP	1167.44	0.869298	0.266989	3.25593	0.00113022	0.0110836	1344.15	1774.26	1202.57	1733.12	1093.07	702.452	781.787	708.104
ENSG00000106853	PTGR1	513.929	0.865071	0.319533	2.7073	0.00678335	0.0427477	715.537	533.046	608.198	808.899	390.741	445.392	198.393	411.228
ENSG00000168273	SMIM4	162.766	0.864794	0.252759	3.42142	0.000622961	0.00684023	255.099	198.209	186.2	202.432	117.723	109.786	113.929	118.75
ENSG00000163945	UVSSA	111.448	0.864022	0.296367	2.91538	0.0035525	0.0268301	112.747	133.743	151.236	179.202	75.6435	80.3312	70.7144	87.9633
ENSG00000184831	APOO	433.273	0.863133	0.240271	3.59233	0.000327729	0.00407021	500.75	657.167	548.841	537.607	377.717	274.019	308.393	261.691
ENSG00000166228	PCBD1	381.098	0.862795	0.280202	3.07919	0.00207561	0.017843	524.685	538.819	447.204	467.087	335.637	327.573	194.465	213.311
ENSG00000171456	ASXL1	381.256	0.862412	0.325588	2.64878	0.0080782	0.048111	682.154	442.602	478.915	367.53	200.881	219.572	379.108	279.283
ENSG00000136628	EPRS	1395.56	0.862145	0.226054	3.8139	0.000136793	0.00197249	1729	1517.35	2066.9	1903.19	1013.42	1085.36	773.93	1075.35
ENSG00000140374	ETFA	1458.04	0.861011	0.28558	3.01495	0.00257019	0.0210263	1678.61	2416.03	1550.58	1904.02	1295.46	1226.39	781.787	811.461
ENSG00000122873	CISD1	604.094	0.859917	0.324263	2.65191	0.00800371	0.0477933	630.504	818.813	924.493	758.291	562.567	524.83	241.608	371.645
ENSG00000170581	STAT2	485.324	0.859146	0.3232	2.65825	0.0078548	0.047166	873.006	395.455	690.32	554.199	353.671	382.912	388.929	244.098
ENSG00000197081	IGF2R	288.501	0.858684	0.254349	3.37601	0.000735456	0.00781527	353.989	399.304	366.707	366.701	153.792	203.506	202.322	261.691
ENSG00000198722	UNC13B	386.143	0.858457	0.229863	3.73465	0.000187979	0.00257112	512.088	471.467	510.626	503.591	343.151	240.994	245.536	261.691
ENSG00000174456	C12orf76	296.67	0.858329	0.324808	2.64257	0.00822798	0.0487468	455.399	249.204	453.709	379.975	266.506	233.853	143.393	191.32
ENSG00000153786	ZDHHC7	324.782	0.856532	0.277607	3.08541	0.00203271	0.0175594	530.984	313.67	419.559	416.479	280.532	230.283	184.643	222.107
ENSG00000123191	ATP7B	167.344	0.854881	0.317188	2.69519	0.00703485	0.0438098	208.488	255.939	206.527	190.817	107.203	76.7609	161.072	131.945
ENSG00000132182	NUP210	254.021	0.854655	0.296134	2.88604	0.00390118	0.0287306	393.671	305.01	295.968	313.604	162.809	120.497	214.107	226.505
ENSG00000158480	SPATA2	165.551	0.854212	0.285593	2.99101	0.00278055	0.0222855	265.177	154.911	222.789	210.728	118.224	101.753	127.679	123.149
ENSG00000179364	PACS2	327.096	0.85418	0.307368	2.77901	0.00545245	0.0369875	587.673	325.216	393.54	384.953	293.056	185.654	255.358	191.32
ENSG00000068305	MEF2A	412.304	0.852587	0.292388	2.91594	0.00354615	0.0267899	648.77	487.824	359.389	635.504	353.17	299.01	237.679	277.084
ENSG00000167378	IRGQ	435.122	0.851763	0.282087	3.01951	0.00253187	0.0208504	604.049	409.888	578.926	652.097	316.601	257.952	408.572	252.894
ENSG00000175115	PACS1	247.841	0.850816	0.260515	3.2659	0.00109118	0.0107615	307.379	259.788	348.006	360.893	147.279	184.762	159.107	215.51
ENSG00000091140	DLD	1426.35	0.850524	0.201299	4.22518	2.38754e-05	0.000449492	1677.98	1879.13	1898.58	1899.05	1189.26	994.321	1021.43	851.045
ENSG00000160218	TRAPPC10	311.055	0.849098	0.317781	2.67196	0.00754093	0.0458959	430.204	264.599	486.233	420.627	177.837	166.91	267.143	274.885
ENSG00000204852	TCTN1	425.381	0.848144	0.278454	3.0459	0.00231981	0.0195236	735.063	431.056	469.158	556.688	324.616	235.638	331.965	318.867
ENSG00000007866	TEAD3	122.255	0.847637	0.289965	2.92324	0.00346412	0.0262999	178.254	163.57	132.535	153.483	72.1369	80.3312	111.964	85.7642
ENSG00000108349	CASC3	1155.42	0.84545	0.266314	3.17464	0.00150022	0.0138961	1814.67	1121.9	1518.05	1501.65	1089.07	753.328	736.608	708.104
ENSG00000157637	SLC38A10	221.854	0.845218	0.308209	2.74235	0.00610009	0.0398945	190.222	270.372	354.511	331.026	184.35	164.233	121.786	158.334
ENSG00000166847	DCTN5	758.39	0.84486	0.245972	3.43478	0.000593043	0.00657368	877.415	801.494	1148.91	1081.02	673.277	512.334	491.072	481.599
ENSG00000126773	PCNXL4	1031.1	0.844371	0.241604	3.49485	0.000474325	0.00549779	1035.51	1542.37	1238.35	1495.84	797.012	809.56	738.573	591.553
ENSG00000082269	FAM135A	278.548	0.843969	0.255457	3.30376	0.000953964	0.00969064	270.846	341.573	443.139	379.145	196.373	206.183	186.607	204.515
ENSG00000047249	ATP6V1H	759.239	0.843453	0.277295	3.04172	0.00235234	0.0197322	913.317	966.026	934.25	1101.76	778.978	488.235	398.751	492.594
ENSG00000134323	MYCN	598.348	0.84157	0.307804	2.73411	0.00625482	0.0405513	710.498	1062.24	697.638	614.763	572.586	350.779	461.608	316.668
ENSG00000175893	ZDHHC21	238.105	0.841111	0.299384	2.80948	0.00496223	0.0344697	277.145	233.809	403.297	311.945	185.853	156.2	127.679	208.913
ENSG00000006607	FARP2	348.969	0.839059	0.291765	2.8758	0.00403	0.0293969	597.121	407.963	431.755	358.404	285.542	199.043	206.25	305.672
ENSG00000144136	SLC20A1	830.276	0.838977	0.282763	2.96707	0.00300653	0.0237245	1063.86	962.178	1056.21	1194.68	872.656	527.508	443.929	521.182
ENSG00000157881	PANK4	453.648	0.838425	0.314185	2.66857	0.00761752	0.0462124	680.894	620.605	541.523	496.954	494.939	282.944	284.822	226.505
ENSG00000127022	CANX	6839.6	0.837432	0.251038	3.33588	0.000850293	0.00882327	9283.08	8145.8	8480.62	9254.63	5942.77	5915.94	4144.65	3549.32
ENSG00000155975	VPS37A	828.635	0.835197	0.246271	3.39138	0.00069542	0.00745316	904.499	1072.83	1075.73	1208.78	768.458	589.988	483.215	525.581
ENSG00000138399	FASTKD1	500.234	0.832321	0.303708	2.74053	0.00613397	0.0399833	844.031	691.806	511.439	526.821	437.33	415.044	245.536	329.862
ENSG00000108091	CCDC6	283.844	0.831532	0.261204	3.18346	0.00145524	0.0135809	322.496	286.729	396.792	448.835	187.355	182.977	227.857	217.709
ENSG00000236287	ZBED5	942.119	0.830768	0.299044	2.77808	0.00546806	0.0370452	1653.42	899.636	1095.24	1193.02	734.894	819.378	459.644	681.715
ENSG00000120925	RNF170	645.781	0.830127	0.278214	2.98377	0.00284718	0.0227355	887.493	630.226	856.193	945.789	623.683	470.384	383.036	369.446
ENSG00000248008	DYNLL1-AS1	194.505	0.828843	0.297472	2.78629	0.00533154	0.0363471	279.034	205.906	232.546	283.737	175.834	131.208	153.215	94.5605
ENSG00000154639	CXADR	1344.16	0.828574	0.291087	2.84648	0.00442051	0.0315132	1837.97	1440.38	1763.61	1861.71	1461.27	776.535	828.93	782.873
ENSG00000158941	CCAR2	405.89	0.828315	0.279214	2.96659	0.0030112	0.0237398	543.581	578.269	526.888	438.05	402.263	266.878	214.107	277.084
ENSG00000140691	ARMC5	185.747	0.828016	0.312627	2.64858	0.00808316	0.0481295	320.606	183.776	232.546	217.366	167.317	101.753	139.465	123.149
ENSG00000166206	GABRB3	845.271	0.824261	0.280786	2.93556	0.00332951	0.0255008	1032.99	1027.61	1134.27	1141.58	889.688	441.821	559.822	534.377
ENSG00000087470	DNM1L	1261.87	0.824188	0.229251	3.59513	0.000324231	0.00403639	1405.25	1634.74	1781.5	1646.01	1112.11	938.09	713.037	864.239
ENSG00000114541	FRMD4B	612.333	0.822772	0.241543	3.40632	0.000658458	0.007119	737.583	744.725	892.782	764.098	444.844	562.318	347.679	404.631
ENSG00000105568	PPP2R1A	2776.07	0.820681	0.297089	2.76241	0.00573768	0.0382649	3348.41	3560.06	3667.07	3652.9	2945.09	2143.95	1312.14	1578.94
ENSG00000196313	POM121	205.74	0.819541	0.262146	3.12628	0.00177034	0.0158789	271.476	211.679	304.912	262.996	121.23	163.34	145.357	164.931
ENSG00000049618	ARID1B	443.954	0.818264	0.298044	2.74544	0.00604293	0.0397111	519.646	608.096	730.975	410.672	270.012	248.134	359.465	404.631
ENSG00000154001	PPP2R5E	965.99	0.818044	0.231909	3.52744	0.000419597	0.00498542	1181.64	1266.23	1127.77	1367.25	884.177	580.17	707.144	613.544
ENSG00000178209	PLEC	120.751	0.817948	0.287104	2.84896	0.00438624	0.0313165	162.508	131.818	184.573	137.72	71.6359	95.5048	94.2859	87.9633
ENSG00000244005	NFS1	314.341	0.817472	0.2742	2.9813	0.0028703	0.0228781	433.983	351.195	510.626	309.456	198.376	199.935	249.465	261.691
ENSG00000130147	SH3BP4	393.553	0.814802	0.289541	2.81412	0.00489109	0.0341393	564.367	539.782	530.14	383.294	384.229	293.655	239.643	213.311
ENSG00000132912	DCTN4	882.559	0.814426	0.253361	3.21449	0.00130678	0.012509	1219.44	1127.67	1190.38	978.145	840.094	623.013	608.93	472.803
ENSG00000090674	MCOLN1	119.627	0.814371	0.299536	2.71878	0.00655236	0.0419068	176.995	125.083	172.377	137.72	102.194	68.7278	90.3573	83.5651
ENSG00000075711	DLG1	526.187	0.812538	0.274106	2.96432	0.00303357	0.0238439	793.641	619.642	678.124	600.659	437.33	440.929	245.536	393.636
ENSG00000136986	DERL1	718.869	0.812535	0.23811	3.41244	0.000643848	0.00702223	823.245	881.355	952.951	1018.8	661.254	522.153	418.394	472.803
ENSG00000168827	GFM1	883.416	0.812401	0.252	3.22382	0.00126495	0.0121487	1018.51	1081.49	1084.67	1328.25	677.285	565.889	823.037	488.196
ENSG00000141219	C17orf80	504.673	0.811106	0.292467	2.77332	0.00554871	0.0373971	641.212	525.349	697.638	719.298	520.988	333.821	341.786	257.293
ENSG00000182670	TTC3	4852.9	0.810755	0.207231	3.91233	9.14107e-05	0.00140023	5691.54	6367.69	6905.64	5802.5	4197.96	3625.61	3219.47	3012.74
ENSG00000111530	CAND1	1606.1	0.810604	0.270094	3.00119	0.00268927	0.0217613	2043.31	2166.82	1898.58	2099.82	1611.06	1184.44	793.573	1051.16
ENSG00000132376	INPP5K	322.575	0.809529	0.280797	2.88297	0.0039395	0.0289474	419.496	339.649	360.203	526.821	252.98	174.051	280.893	226.505
ENSG00000170264	FAM161A	1237.73	0.8071	0.30147	2.67722	0.00742367	0.0454918	1640.82	1382.65	2027.05	1271.84	1288.95	647.112	803.394	840.049
ENSG00000096070	BRPF3	237.225	0.804816	0.305077	2.63808	0.00833772	0.0491399	279.664	313.67	299.22	315.263	145.777	133.885	265.179	145.139
ENSG00000196810	CTBP1-AS2	136.471	0.804623	0.295359	2.72422	0.00644541	0.0414053	174.475	160.684	197.583	163.439	106.201	83.0089	131.607	74.7688
ENSG00000132676	DAP3	839.996	0.804246	0.305587	2.6318	0.00849333	0.0497756	1235.18	986.232	951.325	1118.35	898.204	605.162	388.929	536.576
ENSG00000124275	MTRR	314.142	0.802577	0.274137	2.92765	0.00341535	0.0260282	511.458	354.081	329.305	407.353	241.458	245.456	168.929	255.094
ENSG00000183648	NDUFB1	987.603	0.801641	0.300925	2.66392	0.00772358	0.0465631	1097.24	1448.08	1247.29	1247.78	958.318	804.204	418.394	679.516
ENSG00000108561	C1QBP	1730.23	0.801541	0.300087	2.67103	0.0075619	0.0459713	1417.22	2582.48	2418.15	2408.44	1686.7	1266.55	1107.86	954.402
ENSG00000158290	CUL4B	554.191	0.80069	0.270754	2.95726	0.00310389	0.0242722	911.428	601.361	571.608	740.868	434.324	432.896	441.965	299.075
ENSG00000104093	DMXL2	545.875	0.798776	0.275073	2.90387	0.00368578	0.0276285	498.86	671.6	748.05	858.677	302.073	403.441	457.679	426.622
ENSG00000114021	NIT2	435.286	0.794249	0.227753	3.48732	0.000487887	0.00562793	542.322	455.11	623.646	589.044	304.578	283.837	369.286	314.469
ENSG00000141127	PRPSAP2	588.798	0.792721	0.268544	2.95192	0.00315803	0.0245775	776.005	667.751	791.145	763.268	604.647	392.73	330.001	384.839
ENSG00000117153	KLHL12	717.316	0.792685	0.276169	2.87029	0.00410097	0.0298061	1162.75	737.99	714.713	1034.56	595.63	589.988	412.501	490.395
ENSG00000111554	MDM1	282.642	0.791961	0.256107	3.09231	0.00198606	0.0172611	398.71	346.384	330.118	360.064	230.437	151.737	243.572	200.116
ENSG00000163162	RNF149	774.081	0.787912	0.287443	2.7411	0.0061233	0.0399707	1316.44	728.368	734.228	1153.2	536.017	633.724	589.287	501.391
ENSG00000198700	IPO9	1061.11	0.78764	0.276975	2.84373	0.00445895	0.0317525	1101.65	1348.01	1521.31	1420.34	877.164	872.932	483.215	864.239
ENSG00000166747	AP1G1	778.37	0.786733	0.191158	4.11561	3.8615e-05	0.000676633	1024.18	849.603	1067.6	1004.69	543.531	597.128	579.465	560.766
ENSG00000198373	WWP2	329.897	0.784431	0.272088	2.88301	0.003939	0.0289474	352.1	536.895	397.605	387.442	248.471	218.679	304.465	193.519
ENSG00000168159	RNF187	994.986	0.78149	0.286148	2.73107	0.00631283	0.0407954	1305.73	881.355	1431.87	1430.3	988.375	664.964	685.537	571.761
ENSG00000159199	ATP5G1	1135.05	0.780904	0.277181	2.8173	0.00484287	0.0339027	1063.23	1686.7	1745.72	1261.88	920.246	941.66	858.394	602.548
ENSG00000100949	RABGGTA	251.319	0.780135	0.287834	2.71036	0.00672093	0.042548	315.567	257.864	409.802	294.522	227.431	202.613	153.215	149.538
ENSG00000142528	ZNF473	430.583	0.776984	0.268055	2.8986	0.00374828	0.0279523	704.199	576.344	400.044	500.273	309.587	355.242	269.108	329.862
ENSG00000165271	NOL6	186.766	0.775274	0.288553	2.68676	0.00721478	0.0445154	213.527	177.041	312.23	242.255	142.27	124.96	125.714	156.135
ENSG00000135829	DHX9	1408.1	0.773443	0.280286	2.75947	0.00578944	0.038514	1333.44	1850.27	2113.24	1832.67	1368.1	1067.51	738.573	960.999
ENSG00000100605	ITPK1	493.176	0.771401	0.265402	2.90654	0.00365453	0.0274574	726.875	569.609	619.581	582.407	468.89	390.052	324.108	263.89
ENSG00000170291	ELP5	812.184	0.771196	0.290928	2.65081	0.0080298	0.047906	1262.9	925.615	1054.59	869.462	703.334	774.75	416.429	490.395
ENSG00000006576	PHTF2	440.29	0.77014	0.253053	3.04339	0.00233926	0.0196429	585.783	452.223	541.523	648.778	392.745	335.606	253.393	312.27
ENSG00000100697	DICER1	690.696	0.769408	0.268741	2.86301	0.00419633	0.0303721	743.251	729.331	948.073	1066.09	425.307	420.4	652.144	540.974
ENSG00000102078	SLC25A14	291.893	0.769215	0.27397	2.80766	0.00499028	0.0346441	363.437	287.691	479.728	346.789	262.498	205.291	198.393	191.32
ENSG00000245680	ZNF585B	169.943	0.768759	0.246499	3.11871	0.00181645	0.0162032	214.157	245.355	195.957	204.921	130.247	135.67	127.679	105.556
ENSG00000163946	FAM208A	371.127	0.768677	0.258568	2.97282	0.00295074	0.023355	395.561	390.644	488.672	597.341	248.471	241.886	298.572	307.871
ENSG00000127995	CASD1	413.365	0.767709	0.278263	2.75893	0.00579901	0.0385359	573.815	424.32	535.019	558.347	382.726	311.506	202.322	318.867
ENSG00000114982	KANSL3	550.619	0.763312	0.248193	3.07547	0.00210168	0.0180136	660.738	670.638	767.565	679.475	472.897	335.606	496.965	321.066
ENSG00000008838	MED24	709.713	0.758139	0.276781	2.73913	0.00616012	0.0400969	1080.23	800.532	816.351	881.907	644.723	473.061	624.644	356.251
ENSG00000196072	BLOC1S2	693.052	0.757046	0.27615	2.74143	0.0061173	0.039948	807.499	633.113	1165.98	887.714	591.622	553.393	412.501	492.594
ENSG00000158615	PPP1R15B	541.983	0.756328	0.262743	2.87858	0.00399465	0.0292455	789.862	591.739	610.637	741.698	515.979	423.97	312.322	349.654
ENSG00000119650	IFT43	633.513	0.754569	0.257619	2.929	0.0034005	0.0259454	898.83	688.919	740.733	864.485	632.199	437.359	398.751	406.83
ENSG00000132640	BTBD3	955.707	0.753621	0.2651	2.84278	0.00447219	0.0318186	1438.63	1003.55	1057.03	1314.98	911.73	731.014	652.144	536.576
ENSG00000198730	CTR9	1163.65	0.750373	0.228223	3.28789	0.00100942	0.0101237	1671.69	1187.33	1466.83	1524.88	885.179	1028.24	724.823	820.258
ENSG00000198890	PRMT6	270.037	0.748405	0.279467	2.67798	0.00740686	0.0454102	323.755	372.363	298.407	366.701	277.026	174.051	161.072	186.922
ENSG00000139505	MTMR6	607.028	0.748159	0.283072	2.643	0.0082176	0.0486963	802.46	689.881	700.891	862.825	647.228	411.474	328.036	413.427
ENSG00000127980	PEX1	404.827	0.746248	0.24845	3.00362	0.00266788	0.0216488	456.029	527.273	526.888	523.503	286.043	348.994	218.036	351.853
ENSG00000140105	WARS	955.867	0.745197	0.253064	2.9447	0.00323267	0.0249572	1147.63	1024.72	1326.98	1299.22	709.847	641.757	944.823	551.97
ENSG00000162852	CNST	384.518	0.742005	0.238936	3.10546	0.00189986	0.016707	454.769	451.261	609.011	415.649	301.071	315.077	263.215	266.089
ENSG00000133103	COG6	570.56	0.740861	0.25143	2.94659	0.00321294	0.0248638	813.797	536.895	674.872	837.936	504.958	407.011	408.572	380.441
ENSG00000155970	MICU3	173.683	0.73841	0.271373	2.72102	0.00650815	0.0417162	171.956	203.019	252.06	244.744	141.268	127.637	108.036	140.741
ENSG00000137038	TMEM261	474.114	0.736235	0.213573	3.44723	0.000566374	0.00635002	519.646	624.453	648.852	584.066	402.764	362.383	314.286	336.46
ENSG00000108039	XPNPEP1	760.918	0.736101	0.258374	2.84897	0.00438604	0.0313165	1001.5	972.762	885.464	956.575	713.854	626.583	383.036	547.571
ENSG00000171793	CTPS1	408.298	0.735809	0.273792	2.68747	0.00719957	0.0444531	427.055	645.621	474.849	501.102	401.762	252.597	290.715	272.686
ENSG00000155561	NUP205	441.443	0.733897	0.253433	2.89582	0.00378173	0.0281534	535.393	654.281	423.624	599.829	374.711	360.598	273.036	310.071
ENSG00000166197	NOLC1	1044.56	0.727562	0.265506	2.74028	0.00613864	0.0399971	1293.76	1308.56	1257.05	1368.08	1080.05	833.659	595.179	620.141
ENSG00000005700	IBTK	581.012	0.726263	0.27247	2.66547	0.00768801	0.0464467	557.439	577.307	817.977	949.937	402.764	444.499	396.786	501.391
ENSG00000134490	TMEM241	176.975	0.721549	0.273242	2.6407	0.00827352	0.0489071	262.028	231.885	175.629	210.728	116.22	117.819	145.357	156.135
ENSG00000185104	FAF1	720.545	0.720725	0.272577	2.64412	0.00819045	0.0486018	803.719	911.182	903.352	983.123	763.448	544.467	426.251	428.821
ENSG00000171735	CAMTA1	1117.41	0.719401	0.208381	3.45233	0.000555776	0.00625542	1276.12	1339.35	1538.38	1418.68	1018.93	775.642	811.251	760.882
ENSG00000085978	ATG16L1	316.512	0.718807	0.249727	2.87837	0.00399737	0.0292539	482.484	310.783	390.287	394.908	250.976	232.96	265.179	204.515
ENSG00000186814	ZSCAN30	432.017	0.718447	0.261251	2.75003	0.00595905	0.0393318	456.029	427.207	640.721	627.208	281.534	299.01	341.786	382.64
ENSG00000176623	RMDN1	538.169	0.718429	0.257018	2.79524	0.00518604	0.0356443	520.276	616.756	796.023	751.654	403.766	463.243	318.215	435.418
ENSG00000183098	GPC6	467.391	0.715211	0.268244	2.66627	0.00766971	0.0463886	709.868	539.782	610.637	471.235	389.238	392.73	377.143	248.496
ENSG00000154380	ENAH	933.014	0.713166	0.236378	3.01705	0.00255245	0.0209404	1038.66	1189.25	1476.59	937.493	672.776	638.187	732.68	778.475
ENSG00000102038	SMARCA1	1068.35	0.712492	0.262415	2.71513	0.00662499	0.0422055	1328.4	1513.51	1065.16	1417.02	1057.01	851.51	669.822	644.331
ENSG00000082898	XPO1	1024.59	0.711315	0.262714	2.70756	0.00677797	0.0427477	1385.72	1315.3	1198.51	1202.98	830.576	953.263	498.929	811.461
ENSG00000178971	CTC1	192.641	0.710292	0.258234	2.75057	0.00594913	0.0392829	230.534	200.133	271.575	255.529	134.255	157.985	121.786	169.329
ENSG00000134278	SPIRE1	332.001	0.709919	0.241268	2.94245	0.00325631	0.025058	473.665	334.838	461.027	379.975	254.984	224.035	241.608	285.881
ENSG00000184014	DENND5A	1098.6	0.70893	0.255721	2.77227	0.00556662	0.0374984	1737.82	1095.92	1313.15	1315.81	775.972	833.659	1039.11	677.317
ENSG00000090863	GLG1	1438.38	0.702999	0.232298	3.02628	0.00247584	0.020473	2207.71	1566.43	1526.19	1842.63	1262.9	1135.35	1031.25	934.61
ENSG00000151498	ACAD8	445.598	0.696174	0.230737	3.01718	0.00255138	0.0209404	517.757	508.03	543.963	639.652	378.218	315.077	385.001	277.084
ENSG00000121039	RDH10	1178.99	0.693087	0.219663	3.15523	0.00160374	0.0146672	1550.12	1529.86	1384.71	1372.22	768.959	1135.35	868.216	822.457
ENSG00000124486	USP9X	550.431	0.690579	0.22417	3.0806	0.00206582	0.0177823	729.394	763.969	651.292	577.429	414.787	391.838	500.894	373.844
ENSG00000085224	ATRX	1550.63	0.68952	0.252319	2.73273	0.00628109	0.0406609	1690.58	1626.08	2514.1	1839.31	954.811	1302.26	1365.18	1112.74
ENSG00000114867	EIF4G1	479.231	0.68454	0.236883	2.88978	0.00385513	0.028483	636.173	563.836	619.581	547.562	351.166	372.201	459.644	283.682
ENSG00000072501	SMC1A	707.177	0.684141	0.251619	2.71895	0.00654894	0.0419055	881.824	1027.61	687.881	900.159	624.184	606.947	416.429	512.386
ENSG00000091039	OSBPL8	701.109	0.682958	0.233031	2.93076	0.00338131	0.0258367	1036.14	688.919	927.745	810.558	552.047	597.128	532.322	464.006
ENSG00000113716	HMGXB3	252.786	0.675241	0.222631	3.033	0.00242136	0.0201358	321.866	281.918	332.557	306.967	168.82	205.291	200.357	204.515
ENSG00000077809	GTF2I	896.44	0.673602	0.218674	3.0804	0.00206723	0.0177886	997.721	1058.4	1134.27	1228.7	782.985	778.32	595.179	595.951
ENSG00000108094	CUL2	483.387	0.67328	0.246449	2.73193	0.00629651	0.0407304	559.958	661.016	526.075	638.823	470.392	383.805	310.358	316.668
ENSG00000115365	LANCL1	1042.65	0.672074	0.219104	3.06738	0.00215945	0.01843	1424.15	1235.44	1205.01	1271.84	989.878	780.998	771.965	661.924
ENSG00000137478	FCHSD2	365.875	0.669318	0.234014	2.86016	0.00423422	0.0305615	459.808	446.45	459.401	438.879	349.663	290.085	229.822	252.894
ENSG00000146872	TLK2	366.377	0.662289	0.219995	3.01048	0.00260837	0.0212719	516.497	396.417	408.988	475.384	290.05	258.845	276.965	307.871
ENSG00000119402	FBXW2	308.738	0.658728	0.239613	2.74913	0.00597537	0.0393963	421.386	378.136	380.53	336.834	288.046	222.25	196.429	246.297
ENSG00000151806	GUF1	379.911	0.652018	0.23813	2.73808	0.00617997	0.040186	448.47	358.892	537.458	516.866	318.103	296.333	292.679	270.487
ENSG00000198589	LRBA	487.399	0.650586	0.203598	3.19544	0.00139617	0.0131474	672.076	575.382	599.253	537.607	360.183	407.011	349.643	398.034
ENSG00000059758	CDK17	795.287	0.648256	0.215478	3.00846	0.00262578	0.0213871	910.798	982.383	947.26	1051.15	724.875	548.93	675.715	521.182
ENSG00000116649	SRM	397.021	0.640871	0.232759	2.75337	0.00589859	0.0390283	480.594	533.046	464.279	464.598	379.72	308.829	296.608	248.496
ENSG00000014919	COX15	468.983	0.62741	0.222246	2.82305	0.00475698	0.0334452	583.893	539.782	559.412	602.318	434.324	398.978	314.286	318.867
ENSG00000149179	C11orf49	874.879	0.622321	0.226652	2.74571	0.00603796	0.0396985	1092.2	1117.09	1074.1	970.678	867.145	700.666	583.394	593.752
ENSG00000130816	DNMT1	557.029	0.618527	0.221812	2.78852	0.00529489	0.0361824	716.167	730.293	708.209	550.051	492.434	446.284	375.179	437.617
ENSG00000140386	SCAPER	853.141	0.605416	0.187118	3.23548	0.0012144	0.011763	907.649	1065.13	1111.51	1036.22	655.744	643.542	679.644	725.697
ENSG00000148396	SEC16A	376.772	0.558787	0.201682	2.77064	0.00559464	0.0376191	452.25	463.77	437.447	441.368	281.033	299.903	288.75	349.654
ENSG00000117139	KDM5B	2369.32	0.522716	0.188184	2.77768	0.00547487	0.0370613	2380.29	2752.79	3115.79	2938.58	2019.33	2024.35	1891.61	1831.84
Significantly upregulated genes in early human foetal GFP+ samples vs GFP- samples											Normalised fragments
								GFP+ samples				GFP- samples
Gene ID	Associated Gene Name	Base mean	log2 (FC)	StdErr	Wald-Stats	p-value	p-adj	10wk GFP+	11wk GFP+	12wk GFP+	14wk GFP+	10wk GFP-	11wk GFP-	12wk GFP-	14wk GFP-
ENSG00000176532	PRR15	36.0514	4.01073	0.670993	5.97731	2.26855e-09	4.02166e-07	46.629	38.7183	25.3675	170.068	4.22989	0	3.39897	0
ENSG00000248730	EGFLAM-AS4	12.5729	3.79039	0.786484	4.81941	1.43986e-06	7.7192e-05	2.97632	38.7183	10.4969	47.5459	0.845978	0	0	0
ENSG00000147724	FAM135B	513.24	3.72904	0.400603	9.30857	1.2956e-20	3.32011e-16	1000.04	592.873	1613.02	654.67	64.2944	37.9879	99.4198	43.6078
ENSG00000101977	MCF2	95.7701	3.61435	0.472475	7.64982	2.01265e-14	2.34437e-11	253.979	62.9172	237.929	165.496	17.7655	7.59758	11.0466	9.42872
ENSG00000047597	XK	54.6692	3.59927	0.6431	5.59675	2.18411e-08	2.37161e-06	168.658	21.779	75.2277	152.695	6.76783	0	11.0466	1.17859
ENSG00000171773	NXNL1	14.1338	3.55627	0.7142	4.97937	6.3792e-07	3.84643e-05	17.8579	9.67957	27.9917	53.9463	0.845978	1.89939	0.849742	0
ENSG00000236938	AC003092.2	6.12147	3.34519	0.81956	4.08169	4.47092e-05	0.00135588	20.8342	4.83978	10.4969	12.8008	0	0	0	0
ENSG00000159248	GJD2	103.423	3.2955	0.424122	7.77017	7.83812e-15	1.25537e-11	174.611	239.569	238.804	109.721	17.7655	15.1952	24.6425	7.07154
ENSG00000224144	ASH2LP1	8.51186	3.26754	0.806942	4.04929	5.13726e-05	0.00150799	12.8974	6.04973	3.49896	44.8028	0.845978	0	0	0
ENSG00000197416	FABP12	21.8801	3.20356	0.653879	4.89933	9.61661e-07	5.42809e-05	20.8342	36.2984	87.4741	20.1156	3.38391	0	3.39897	3.53577
ENSG00000139053	PDE6H	5374.2	3.15782	0.494212	6.38961	1.66309e-10	4.63243e-08	5630.21	7364.94	13325.8	13173.9	268.175	461.553	2166.84	602.26
ENSG00000082126	MPP4	3550.06	3.15262	0.391857	8.04532	8.60225e-16	2.44935e-12	3394	6118.7	7110.77	9236.7	279.173	584.064	995.898	681.225
ENSG00000204092	LINC00951	24.523	3.14338	0.605761	5.18914	2.11267e-07	1.56021e-05	49.6053	82.2763	34.1149	16.4582	2.53793	1.89939	3.39897	5.89295
ENSG00000140090	SLC24A4	318.961	3.14178	0.452405	6.94463	3.79467e-12	1.85215e-09	213.303	435.58	893.985	789.993	23.6874	72.177	78.1763	44.7864
ENSG00000259392	RP11-758N13.3	7.14084	3.13089	0.771355	4.05895	4.92943e-05	0.00146715	17.8579	16.9392	8.74741	11.8865	0.845978	0	0.849742	0
ENSG00000256892	MTRNR2L7	12.691	3.10347	0.826259	3.75605	0.000172617	0.00394197	83.337	3.62984	0	13.7152	0.845978	0	0	0
ENSG00000103449	SALL1	331.061	3.09795	0.523843	5.91389	3.34113e-09	5.48844e-07	569.469	592.873	779.394	490.088	35.5311	80.7243	96.8706	3.53577
ENSG00000269736	CTD-2521M24.11	16.9294	3.08099	0.67026	4.59671	4.29222e-06	0.000195369	13.8895	19.3591	28.8664	64.9184	0.845978	0.949697	4.24871	2.35718
ENSG00000225667	LINC00505	37.3859	3.06904	0.550799	5.57198	2.5186e-08	2.64514e-06	95.2423	56.8674	40.2381	83.2053	8.45978	2.84909	11.0466	1.17859
ENSG00000163431	LMOD1	462.657	3.06548	0.360754	8.49743	1.93839e-17	8.56954e-14	510.935	955.857	1129.29	747.933	76.984	82.6237	141.057	56.5723
ENSG00000263082	CTD-2034I21.2	191.671	3.0614	0.511927	5.98015	2.22933e-09	3.99503e-07	247.035	148.823	778.519	228.586	34.6851	39.8873	47.5856	8.25013
ENSG00000224614	TNK2-AS1	64.3606	3.06072	0.599904	5.10201	3.36063e-07	2.30266e-05	46.629	54.4476	122.464	252.359	1.69196	3.79879	16.9948	16.5003
ENSG00000272084	RP5-1126H10.2	10.832	3.05885	0.760734	4.02092	5.79708e-05	0.00165246	47.6211	7.25967	19.2443	9.14344	2.53793	0	0.849742	0
ENSG00000262194	CTD-3195I5.5	12.8987	3.05822	0.754015	4.05592	4.99379e-05	0.00147943	17.8579	39.9282	1.74948	39.3168	2.53793	0.949697	0.849742	0
ENSG00000095464	PDE6C	421.521	3.04632	0.446168	6.82775	8.62538e-12	3.349e-09	433.551	360.564	1352.35	915.258	41.4529	65.5291	135.109	68.3582
ENSG00000137877	SPTBN5	364.365	3.02888	0.485384	6.24017	4.37095e-10	1.08748e-07	135.919	876.001	701.542	939.031	26.2253	66.4788	73.0778	96.6444
ENSG00000092200	RPGRIP1	1066.14	2.99123	0.377075	7.93272	2.14405e-15	4.99486e-12	962.344	2095.63	2319.81	2294.09	131.973	266.865	316.954	141.431
ENSG00000099814	CEP170B	151.779	2.98718	0.340492	8.77311	1.73791e-18	1.48452e-14	207.35	381.133	267.671	233.158	25.3793	36.0885	33.9897	29.4648
ENSG00000101307	SIRPB1	20.5138	2.97914	0.792841	3.75755	0.000171584	0.00393292	126.99	21.779	9.62215	0	1.69196	2.84909	0	1.17859
ENSG00000102076	OPN1LW	87.683	2.97049	0.682597	4.35175	1.35053e-05	0.000508333	65.479	53.2376	16.6201	518.433	5.07587	5.69818	5.09845	31.8219
ENSG00000173706	HEG1	1314.87	2.97031	0.399981	7.42612	1.1183e-13	1.02325e-10	1458.4	1608.02	4140.15	2255.69	125.205	252.62	386.633	292.29
ENSG00000231782	LINC00575	91.9958	2.94591	0.511185	5.76291	8.26774e-09	1.11851e-06	95.2423	129.464	303.535	139.895	6.76783	14.2455	37.3887	9.42872
ENSG00000104237	RP1	1462	2.9457	0.49195	5.98781	2.12685e-09	3.83822e-07	1097.27	2065.38	4600.26	2826.24	92.2116	141.505	591.421	281.683
ENSG00000259575	RP11-39M21.2	6.41385	2.90006	0.78902	3.67552	0.000237364	0.00508586	5.95264	22.989	7.87267	12.8008	0.845978	0	0.849742	0
ENSG00000234031	RPS3AP44	16.8525	2.89898	0.653545	4.43578	9.17407e-06	0.000365054	32.7395	37.5083	7.87267	46.6315	1.69196	3.79879	3.39897	1.17859
ENSG00000076344	RGS11	118.927	2.88357	0.559097	5.15755	2.50203e-07	1.80104e-05	42.6606	332.735	319.28	170.068	10.9977	33.2394	36.5389	5.89295
ENSG00000260403	RP11-616M22.1	9.59907	2.87849	0.731851	3.93317	8.38343e-05	0.00223088	19.8421	6.04973	21.8685	24.6873	0.845978	0.949697	2.54923	0
ENSG00000198173	FAM47C	8.22625	2.87337	0.835475	3.4392	0.000583434	0.0105215	35.7158	0	1.74948	28.3447	0	0	0	0
ENSG00000187033	SAMD7	66.5806	2.85879	0.48246	5.92545	3.11447e-09	5.21644e-07	85.3212	77.4365	129.462	186.526	13.5357	3.79879	21.2436	15.3217
ENSG00000171501	OR1N2	7.60619	2.85409	0.835477	3.41612	0.000635193	0.0112027	0	7.25967	7.87267	45.7172	0	0	0	0
ENSG00000102104	RS1	484.804	2.85232	0.513364	5.55614	2.75812e-08	2.86152e-06	505.974	797.354	1253.5	939.031	42.2989	84.5231	234.529	21.2146
ENSG00000230252	MTND2P4	8.68085	2.84988	0.792564	3.59576	0.000323441	0.00659912	38.6922	4.83978	8.74741	14.6295	2.53793	0	0	0
ENSG00000245164	LINC00861	9.50734	2.83806	0.80144	3.5412	0.000398313	0.00783961	37.7001	8.46962	1.74948	25.6016	2.53793	0	0	0
ENSG00000132026	RTBDN	261.051	2.82479	0.438517	6.44169	1.1815e-10	3.40192e-08	273.821	313.376	618.442	658.327	31.3012	37.0382	111.316	44.7864
ENSG00000048545	GUCA1A	2164.49	2.82461	0.421863	6.69555	2.14856e-11	7.4404e-09	2411.81	3190.63	5206.46	4621.09	439.909	339.042	921.97	185.039
ENSG00000211746	TRBV19	6.69745	2.82026	0.83547	3.37566	0.000736383	0.0125469	24.8027	21.779	6.99793	0	0	0	0	0
ENSG00000239887	C1orf226	202.788	2.80758	0.407542	6.88905	5.61648e-12	2.48152e-09	166.674	551.735	350.771	373.052	29.6092	50.334	67.1296	33.0005
ENSG00000236403	RP11-447M12.2	14.9207	2.76959	0.619808	4.46846	7.87833e-06	0.000320461	24.8027	30.2486	33.2401	20.1156	0.845978	2.84909	2.54923	4.71436
ENSG00000251636	EMCN-IT1	8.50098	2.762	0.800111	3.45202	0.000556404	0.0101195	36.708	9.67957	2.62422	16.4582	2.53793	0	0	0
ENSG00000253374	RP11-257P3.3	13.8572	2.74765	0.751779	3.65487	0.000257317	0.00544288	0.992107	30.2486	49.8602	22.8586	1.69196	2.84909	0	2.35718
ENSG00000132359	RAP1GAP2	357.517	2.74306	0.401542	6.83133	8.41303e-12	3.31681e-09	782.772	580.774	572.08	590.666	101.517	26.5915	71.3783	134.359
ENSG00000222343	RN7SKP139	4.78563	2.74249	0.835234	3.2835	0.00102526	0.0162884	8.92896	20.5691	7.87267	0.914344	0	0	0	0
ENSG00000198336	MYL4	163.201	2.73672	0.427268	6.40516	1.5021e-10	4.27699e-08	298.624	198.431	293.913	364.823	33.8391	13.2958	69.6789	33.0005
ENSG00000170624	SGCD	110.352	2.73471	0.453776	6.02657	1.67474e-09	3.15565e-07	162.706	93.1658	361.268	166.411	34.6851	18.9939	31.4405	14.1431
ENSG00000197635	DPP4	324.769	2.73091	0.51454	5.30749	1.11148e-07	9.15843e-06	271.837	252.879	1173.9	620.839	30.4552	53.1831	153.803	41.2507
ENSG00000112706	IMPG1	1095.66	2.72938	0.717138	3.80593	0.00014127	0.00337075	879.999	349.674	3247.91	3632.69	21.1495	152.901	334.798	146.145
ENSG00000196119	OR8A1	5.94227	2.72292	0.83624	3.25614	0.00112938	0.0175722	27.779	0	7.87267	11.8865	0	0	0	0
ENSG00000244734	HBB	9.75315	2.71414	0.769593	3.52672	0.000420736	0.00819419	33.7316	3.62984	23.618	12.8008	0.845978	0	3.39897	0
ENSG00000272129	RP11-250B2.6	9.33615	2.70827	0.825436	3.28101	0.00103435	0.0163923	0	33.8785	4.3737	34.7451	1.69196	0	0	0
ENSG00000239219	RP11-379K17.4	49.2326	2.70768	0.523099	5.17623	2.26417e-07	1.65304e-05	59.5264	37.5083	76.1024	178.297	7.6138	13.2958	14.4456	7.07154
ENSG00000138483	CCDC54	7.31392	2.70751	0.791763	3.41959	0.000627154	0.0111221	19.8421	21.779	6.12318	8.22909	2.53793	0	0	0
ENSG00000198929	NOS1AP	450.771	2.69857	0.442906	6.09286	1.10911e-09	2.27377e-07	280.766	643.691	869.492	1391.63	93.0576	56.0322	172.498	99.0016
ENSG00000116396	KCNC4	35.4575	2.67385	0.520811	5.13401	2.83631e-07	2.00782e-05	22.8185	83.4863	62.9813	83.2053	8.45978	9.49697	8.49742	4.71436
ENSG00000255141	HNRNPA1P76	11.791	2.66503	0.725922	3.67123	0.000241388	0.00515913	33.7316	13.3094	13.9959	26.516	5.07587	0	1.69948	0
ENSG00000219547	RPL17P25	4.60456	2.64272	0.836362	3.15978	0.00157889	0.0227819	15.8737	3.62984	0.874741	16.4582	0	0	0	0
ENSG00000054219	LY75	19.537	2.64165	0.739473	3.57234	0.000353811	0.0070945	3.96843	12.0995	23.618	105.15	5.07587	2.84909	0	3.53577
ENSG00000260585	RP13-192B19.2	31.0917	2.63235	0.720542	3.65329	0.000258903	0.00546963	77.3843	12.0995	23.618	116.122	7.6138	0	11.8964	0
ENSG00000110077	MS4A6A	19.7653	2.62145	0.707553	3.70496	0.000211426	0.00464148	69.4475	4.83978	14.8706	55.775	5.07587	0	3.39897	4.71436
ENSG00000253667	RP11-30L15.4	10.494	2.61282	0.80394	3.25002	0.00115399	0.0179225	43.6527	0	4.3737	32.002	0.845978	1.89939	0	1.17859
ENSG00000107099	DOCK8	575.142	2.60948	0.497237	5.24796	1.53795e-07	1.20618e-05	419.661	331.525	1990.03	1313.91	71.0622	85.4728	220.933	168.538
ENSG00000166569	CPLX4	829.071	2.60594	0.439256	5.93263	2.98125e-09	5.15281e-07	1384.98	796.144	1267.5	2359.01	87.1358	118.712	379.835	239.254
ENSG00000246316	RP11-492A10.1	5.83293	2.59836	0.800185	3.2472	0.00116548	0.0180572	9.92107	10.8895	6.12318	17.3725	0	0	0	2.35718
ENSG00000249763	RP11-618I10.1	5.17536	2.59697	0.824438	3.14999	0.00163276	0.0233749	20.8342	4.83978	1.74948	12.8008	0	0	0	1.17859
ENSG00000167612	ANKRD33	246.349	2.59459	0.599801	4.32576	1.52009e-05	0.000558077	59.5264	154.873	423.374	1121.9	15.2276	33.2394	73.0778	89.5728
ENSG00000225756	DBH-AS1	132.981	2.59356	0.52985	4.8949	9.83553e-07	5.51521e-05	255.964	467.039	72.6035	144.466	27.9173	53.1831	8.49742	34.1791
ENSG00000181418	DDN	17.6668	2.58903	0.748326	3.45976	0.000540654	0.00993888	80.3607	18.1492	6.12318	26.516	2.53793	0	7.64768	0
ENSG00000271901	RP11-266E6.3	21.2583	2.58211	0.68709	3.75804	0.000171252	0.00392883	10.9132	33.8785	76.1024	33.8307	0.845978	8.54728	5.9482	0
ENSG00000170289	CNGB3	93.0579	2.58038	0.641143	4.02466	5.70584e-05	0.00163372	17.8579	54.4476	238.804	357.508	11.8437	16.1449	4.24871	43.6078
ENSG00000170465	KRT6C	9.4303	2.58029	0.8214	3.14133	0.00168183	0.0238773	0	4.83978	11.3716	56.6893	1.69196	0	0.849742	0
ENSG00000138472	GUCA1C	292.403	2.57742	0.815292	3.16135	0.00157042	0.0226793	12.8974	244.409	765.398	1212.42	4.22989	6.64788	84.9742	8.25013
ENSG00000229164	TRAC	67.2465	2.56886	0.501761	5.11969	3.06035e-07	2.12532e-05	111.116	105.265	141.708	115.207	9.30576	16.1449	35.6892	3.53577
ENSG00000130635	COL5A1	1299.79	2.56829	0.354886	7.23695	4.58899e-13	3.17831e-10	2224.3	3496.74	2060.89	1226.13	253.793	496.692	356.892	282.862
ENSG00000176198	OR11H4	6.31107	2.56164	0.83309	3.07486	0.00210599	0.028167	28.7711	0	3.49896	17.3725	0.845978	0	0	0
ENSG00000264911	RP11-107K17.2	5.81427	2.561	0.837016	3.05967	0.00221578	0.0292236	29.7632	3.62984	13.1211	0	0	0	0	0
ENSG00000260416	RP5-963E22.5	6.97461	2.56053	0.834185	3.0695	0.00214419	0.0285291	43.6527	6.04973	5.24844	0	0.845978	0	0	0
ENSG00000166428	PLD4	176.755	2.55973	0.422331	6.06096	1.35313e-09	2.66733e-07	436.527	243.199	393.633	158.181	48.2208	40.837	72.2281	21.2146
ENSG00000164588	HCN1	296.603	2.55898	0.469231	5.45356	4.93712e-08	4.63438e-06	414.701	141.564	707.665	811.023	49.0667	45.5855	126.612	76.6084
ENSG00000120500	ARR3	1094.99	2.55324	0.413639	6.17262	6.71665e-10	1.50983e-07	1101.24	936.498	3338.01	2238.31	199.651	270.664	456.312	219.218
ENSG00000260661	RP11-152L20.3	18.1876	2.5505	0.612105	4.16676	3.08953e-05	0.00101373	12.8974	24.1989	50.735	42.0598	5.07587	1.89939	5.09845	3.53577
ENSG00000231383	FGF12-AS1	4.33753	2.55031	0.82565	3.08885	0.00200932	0.0272439	6.94475	13.3094	2.62422	10.9721	0	0	0.849742	0
ENSG00000225502	GAPDHP16	7.98007	2.54865	0.805397	3.16446	0.00155369	0.0225069	25.7948	1.20995	4.3737	29.259	0.845978	0	0	2.35718
ENSG00000162004	CCDC78	9.11041	2.54632	0.698288	3.64652	0.00026582	0.00558352	16.8658	22.989	19.2443	7.31475	1.69196	1.89939	1.69948	1.17859
ENSG00000127472	PLA2G5	62.17	2.54604	0.551989	4.61248	3.97901e-06	0.000183392	34.7237	53.2376	148.706	202.07	6.76783	8.54728	22.0933	21.2146
ENSG00000226454	RP3-462C17.1	10.3262	2.54443	0.726775	3.50099	0.000463527	0.00886444	15.8737	26.6188	13.9959	19.2012	3.38391	0	0	3.53577
ENSG00000233039	MTND5P30	9.40862	2.54176	0.823404	3.08689	0.00202263	0.0273663	39.6843	22.989	0	10.0578	2.53793	0	0	0
ENSG00000158445	KCNB1	593.653	2.52429	0.29431	8.57699	9.73901e-18	6.23929e-14	843.291	1050.23	1335.73	850.34	122.667	210.833	169.948	166.181
ENSG00000164256	PRDM9	6.77467	2.52182	0.825057	3.05654	0.00223905	0.0294397	0	7.25967	10.4969	34.7451	0.845978	0	0.849742	0
ENSG00000234890	HNRNPDLP2	5.06491	2.51932	0.810063	3.11003	0.00187067	0.0258424	17.8579	12.0995	6.12318	2.74303	0.845978	0	0.849742	0
ENSG00000231023	LINC00326	14.7254	2.51007	0.791684	3.17055	0.00152152	0.022115	76.3922	13.3094	20.9938	0	4.22989	0	1.69948	1.17859
ENSG00000241978	AKAP2	13.4969	2.50726	0.706766	3.54752	0.000388881	0.00768939	22.8185	8.46962	55.9834	10.9721	3.38391	3.79879	2.54923	0
ENSG00000245148	ARAP1-AS2	7.46148	2.50033	0.752755	3.32157	0.000895119	0.0146571	24.8027	13.3094	5.24844	11.8865	0.845978	1.89939	1.69948	0
ENSG00000223564	CYP4F32P	5.96974	2.50024	0.836912	2.98746	0.00281309	0.0348777	35.7158	2.41989	9.62215	0	0	0	0	0
ENSG00000186143	C2orf53	7.6624	2.48887	0.783655	3.17598	0.00149332	0.0218549	34.7237	7.25967	6.12318	9.14344	1.69196	0	0	2.35718
ENSG00000235784	HNRNPA1P29	6.35535	2.48775	0.804188	3.09349	0.00197814	0.0269066	21.8263	4.83978	6.99793	14.6295	0	0	2.54923	0
ENSG00000261713	SSTR5-AS1	85.2485	2.48687	0.353161	7.04175	1.89847e-12	1.05761e-09	145.84	165.763	160.078	114.293	23.6874	30.3903	19.5441	22.3932
ENSG00000249419	RP11-497K21.1	20.0483	2.48552	0.592194	4.19714	2.70306e-05	0.000899594	28.7711	16.9392	61.2318	34.7451	2.53793	3.79879	7.64768	4.71436
ENSG00000160796	NBEAL2	110.535	2.47832	0.364306	6.80284	1.02573e-11	3.8655e-09	194.453	197.221	241.428	127.094	31.3012	24.6921	43.3369	24.7504
ENSG00000204033	LRIT2	87.2117	2.47741	0.432931	5.72242	1.0502e-08	1.33893e-06	128.974	248.039	117.215	108.807	10.9977	23.7424	33.9897	25.929
ENSG00000273179	RP11-20I20.4	40.4341	2.47595	0.489532	5.05778	4.24171e-07	2.77291e-05	102.187	95.5857	50.735	32.9164	10.9977	8.54728	11.8964	10.6073
ENSG00000139540	SLC39A5	156.223	2.47188	0.532122	4.64533	3.39526e-06	0.000160826	59.5264	141.564	272.919	618.096	20.3035	40.837	61.1814	35.3577
ENSG00000261752	RP11-244B22.1	5.49131	2.47133	0.836869	2.95306	0.00314638	0.0377612	26.7869	14.5193	2.62422	0	0	0	0	0
ENSG00000139988	RDH12	94.3292	2.47121	0.549262	4.49914	6.82301e-06	0.000283382	65.479	47.1879	221.309	327.335	40.607	23.7424	19.5441	9.42872
ENSG00000263574	CTD-2532D12.4	23.389	2.46891	0.645854	3.82271	0.000131993	0.00319144	14.8816	43.558	83.9751	24.6873	7.6138	4.74849	7.64768	0
ENSG00000254583	RP11-15D14.1	7.11612	2.467	0.79748	3.09349	0.00197815	0.0269066	14.8816	24.1989	6.99793	7.31475	0	0	0	3.53577
ENSG00000253114	RP11-550I15.1	5.57392	2.46287	0.833987	2.95312	0.00314578	0.0377612	0	22.989	6.12318	14.6295	0	0	0.849742	0
ENSG00000159674	SPON2	2151.48	2.45824	0.343102	7.16476	7.7922e-13	4.87031e-10	5145.07	3813.75	4031.68	1742.74	510.125	769.255	695.939	503.258
ENSG00000272016	RP11-215G15.5	834.323	2.45734	0.417032	5.89245	3.80519e-09	6.13282e-07	1093.3	1808.87	1358.47	1486.72	82.9059	134.857	374.736	334.72
ENSG00000212657	KRTAP16-1	5.88529	2.45518	0.834774	2.94113	0.00327016	0.0388688	29.7632	12.0995	4.3737	0	0.845978	0	0	0
ENSG00000218793	RP3-382I10.3	5.2379	2.45492	0.817628	3.00249	0.00267783	0.0336399	10.9132	19.3591	2.62422	7.31475	1.69196	0	0	0
ENSG00000240771	ARHGEF25	16.6553	2.45005	0.653743	3.74773	0.000178444	0.00404986	44.6448	32.6685	35.8644	5.48606	2.53793	1.89939	4.24871	5.89295
ENSG00000127914	AKAP9	7729.4	2.44859	0.341671	7.16653	7.69203e-13	4.87031e-10	7986.46	19855.2	10602.7	14426.5	1498.23	2293.52	3104.11	2068.43
ENSG00000124490	CRISP2	102.982	2.42981	0.788282	3.08242	0.00205327	0.0276641	8.92896	41.1382	125.963	589.752	2.53793	23.7424	15.2954	16.5003
ENSG00000273198	GS1-304P7.3	6.72303	2.42711	0.82928	2.92677	0.00342501	0.0402981	37.7001	10.8895	3.49896	0	0.845978	0	0.849742	0
ENSG00000232434	C9orf172	4.67447	2.42698	0.81333	2.98401	0.00284497	0.0351689	8.92896	9.67957	6.12318	10.9721	1.69196	0	0	0
ENSG00000257185	RP11-626P14.2	5.8331	2.42587	0.82458	2.94195	0.00326152	0.0388021	1.98421	31.4586	7.87267	3.65737	1.69196	0	0	0
ENSG00000186007	LEMD1	122.316	2.42452	0.346741	6.9923	2.70407e-12	1.38589e-09	228.185	208.111	166.201	233.158	48.2208	29.4406	41.6374	23.5718
ENSG00000158555	GDPD5	1506.55	2.42326	0.361586	6.70175	2.05944e-11	7.22949e-09	1647.89	2438.04	3737.77	2469.64	287.633	585.014	611.814	274.611
ENSG00000256875	RP11-503G7.2	80.2391	2.418	0.444501	5.43982	5.33349e-08	4.93416e-06	167.666	66.547	228.307	89.6057	28.7633	18.0443	22.943	20.036
ENSG00000170571	EMB	210.604	2.41559	0.784928	3.07747	0.00208766	0.0279949	147.824	131.884	670.051	611.696	19.4575	42.7364	61.1814	0
ENSG00000242173	ARHGDIG	45.5854	2.41557	0.637152	3.7912	0.000149919	0.00352138	16.8658	102.845	72.6035	130.751	28.7633	2.84909	7.64768	2.35718
ENSG00000183638	RP1L1	231.111	2.41096	0.476919	5.05529	4.29734e-07	2.79085e-05	224.216	271.028	588.7	509.289	35.5311	40.837	33.1399	146.145
ENSG00000162520	SYNC	4.58073	2.40819	0.832927	2.89124	0.00383723	0.0437174	22.8185	1.20995	2.62422	9.14344	0	0	0.849742	0
ENSG00000119698	PPP4R4	819.691	2.40616	0.459521	5.23624	1.63879e-07	1.27646e-05	1085.36	1140.98	2461.52	953.66	134.511	391.275	319.503	70.7154
ENSG00000185567	AHNAK2	346.869	2.40232	0.401131	5.98886	2.11319e-09	3.83822e-07	780.788	649.741	689.296	253.273	97.2875	76.9255	164	63.6439
ENSG00000183423	LRIT3	214.782	2.39137	0.592092	4.03885	5.37142e-05	0.00156596	61.5106	82.2763	788.141	571.465	45.6828	91.171	60.3317	17.6789
ENSG00000271344	RP11-274B21.9	8.5616	2.38918	0.773875	3.08729	0.00201992	0.0273441	13.8895	35.0884	4.3737	10.0578	3.38391	0	1.69948	0
ENSG00000248761	CTD-2593A12.2	8.2373	2.38594	0.830706	2.87218	0.00407647	0.0458375	48.6132	9.67957	5.24844	0	0	0	0	2.35718
ENSG00000117228	GBP1	5.30202	2.38584	0.82339	2.89758	0.00376054	0.0431446	24.8027	9.67957	3.49896	2.74303	1.69196	0	0	0
ENSG00000260739	RP11-2F9.4	4.56907	2.38445	0.836572	2.85026	0.00436837	0.048335	5.95264	15.7293	14.8706	0	0	0	0	0
ENSG00000048342	CC2D2A	1536.57	2.38421	0.434128	5.49195	3.97525e-08	3.87337e-06	840.314	1639.48	3556.7	4484.86	287.633	380.829	537.037	565.723
ENSG00000107623	GDF10	76.393	2.3839	0.577171	4.13032	3.62261e-05	0.00115608	67.4633	45.9779	192.443	226.757	7.6138	4.74849	33.1399	33.0005
ENSG00000164318	EGFLAM	3241.31	2.38328	0.390418	6.10444	1.03163e-09	2.14932e-07	4703.58	3242.65	9560.04	4595.49	463.596	883.219	1337.49	1144.41
ENSG00000198570	RD3	2839.64	2.3793	0.347621	6.84453	7.67264e-12	3.22326e-09	4056.72	2505.8	7114.27	5611.33	601.491	938.301	1099.57	789.655
ENSG00000134183	GNAT2	4293.95	2.37691	0.381839	6.2249	4.81856e-10	1.16529e-07	4877.2	3583.86	12247.2	8529.91	894.199	1269.75	1786.16	1163.27
ENSG00000095932	C19orf77	29.6319	2.37559	0.627968	3.78298	0.000154964	0.00361666	17.8579	130.674	41.9876	18.2869	8.45978	2.84909	11.0466	5.89295
ENSG00000229323	RP11-175B12.2	5.1923	2.37091	0.835319	2.83833	0.00453509	0.0495084	23.8106	7.25967	9.62215	0	0.845978	0	0	0
ENSG00000272341	RP1-151F17.2	20.3008	2.36899	0.707487	3.34845	0.000812636	0.013602	1.98421	41.1382	36.7391	65.8327	2.53793	10.4467	2.54923	1.17859
ENSG00000235563	RP11-334A14.8	11.0681	2.36785	0.649499	3.64565	0.000266714	0.00559313	21.8263	24.1989	13.1211	19.2012	1.69196	1.89939	4.24871	2.35718
ENSG00000198948	MFAP3L	526.52	2.36757	0.434767	5.44561	5.16282e-08	4.81099e-06	777.812	343.625	1431.95	1045.09	60.9104	165.247	174.197	213.325
ENSG00000168453	HR	206.597	2.36588	0.56757	4.16843	3.06702e-05	0.00100763	309.537	196.011	763.649	167.325	10.1517	45.5855	133.41	27.1076
ENSG00000151062	CACNA2D4	639.687	2.3636	0.398517	5.93101	3.01086e-09	5.15281e-07	710.348	1017.56	1364.6	1262.71	60.9104	240.273	227.731	233.361
ENSG00000251441	RTEL1P1	13.1465	2.36225	0.76753	3.07773	0.00208586	0.0279855	40.6764	18.1492	5.24844	32.002	0.845978	0	0	8.25013
ENSG00000260466	RP4-536B24.2	21.2063	2.34895	0.666051	3.52668	0.000420805	0.00819419	11.9053	36.2984	20.119	81.3766	2.53793	1.89939	2.54923	12.9645
ENSG00000168993	CPLX1	290.624	2.34858	0.371854	6.31586	2.68663e-10	7.09768e-08	599.233	660.63	384.011	326.421	64.2944	62.68	81.5753	146.145
ENSG00000187550	SBK2	5.55286	2.33908	0.808088	2.89459	0.00379659	0.0434336	14.8816	14.5193	6.99793	5.48606	2.53793	0	0	0
ENSG00000166840	GLYATL1	142.281	2.33459	0.540966	4.31559	1.59177e-05	0.000575328	46.629	87.1161	377.888	469.973	34.6851	53.1831	26.342	42.4292
ENSG00000242618	RP11-433A10.2	4.41999	2.33415	0.818041	2.85334	0.00432628	0.0480144	6.94475	6.04973	7.87267	12.8008	1.69196	0	0	0
ENSG00000168309	FAM107A	1765.09	2.32704	0.353554	6.58185	4.64621e-11	1.452e-08	2212.4	2452.56	4692.98	2567.48	339.237	634.398	796.208	425.471
ENSG00000168263	KCNV2	3797.32	2.32588	0.399985	5.81492	6.06621e-09	8.78264e-07	4182.72	3426.57	11287.7	6854.83	860.36	805.343	1899.17	1061.91
ENSG00000182674	KCNB2	223.044	2.32544	0.417121	5.57499	2.47549e-08	2.62136e-06	265.885	320.636	654.306	274.303	37.223	56.9818	117.264	57.7509
ENSG00000070601	FRMPD1	602.391	2.31534	0.46088	5.02374	5.06745e-07	3.15958e-05	423.63	408.962	1890.31	1382.49	110.823	151.002	272.767	179.146
ENSG00000103335	PIEZO1	187.744	2.30181	0.39863	5.77431	7.72702e-09	1.06458e-06	317.474	175.442	266.796	509.289	33.8391	48.4346	70.5286	80.1441
ENSG00000232489	MFAP1P1	11.2432	2.30032	0.730465	3.14911	0.00163767	0.023406	25.7948	37.5083	13.9959	3.65737	1.69196	4.74849	2.54923	0
ENSG00000171450	CDK5R2	159.583	2.29939	0.387986	5.92648	3.09498e-09	5.21644e-07	204.374	413.801	282.541	176.468	43.9909	40.837	35.6892	78.9655
ENSG00000171914	TLN2	549.567	2.29428	0.294826	7.7818	7.14994e-15	1.2215e-11	749.041	989.736	1223.76	721.417	139.586	214.632	188.643	169.717
ENSG00000260042	CTD-2034I21.1	42.1913	2.28859	0.679031	3.37038	0.000750641	0.0127138	44.6448	26.6188	165.326	61.261	1.69196	21.843	16.1451	0
ENSG00000246922	UBAP1L	429.308	2.28517	0.414587	5.51192	3.54943e-08	3.55303e-06	301.6	753.796	956.966	888.742	67.6783	103.517	145.306	216.861
ENSG00000260551	PWRN2	11.6851	2.28428	0.730515	3.12695	0.00176632	0.0247398	29.7632	8.46962	5.24844	40.2311	3.38391	2.84909	0	3.53577
ENSG00000173976	RAX2	1530.69	2.28193	0.520552	4.38368	1.1669e-05	0.000449718	1244.1	1776.2	4699.98	2750.35	74.4461	384.627	961.058	354.756
ENSG00000213046	EEF1A1P32	13.724	2.28151	0.762668	2.99149	0.00277619	0.0346024	48.6132	14.5193	0	36.5737	4.22989	0.949697	2.54923	2.35718
ENSG00000164398	ACSL6	731.059	2.27562	0.3938	5.77862	7.53165e-09	1.04328e-06	754.993	739.277	1864.07	1568.1	143.816	169.046	362.84	246.325
ENSG00000163083	INHBB	104.956	2.27549	0.546943	4.16038	3.17718e-05	0.0010385	142.863	301.276	87.4741	188.355	2.53793	30.3903	40.7876	45.965
ENSG00000167083	GNGT2	2617.06	2.27401	0.492655	4.61584	3.91508e-06	0.000181425	2210.41	3756.88	8754.4	3098.71	350.235	619.203	1783.61	363.006
ENSG00000101222	SPEF1	11.4073	2.26805	0.683265	3.31943	0.000902007	0.0147604	19.8421	7.25967	28.8664	24.6873	5.07587	0.949697	3.39897	1.17859
ENSG00000144191	CNGA3	301.243	2.26318	0.362805	6.23801	4.43159e-10	1.09196e-07	581.375	323.056	782.018	335.564	123.513	108.266	80.7255	75.4298
ENSG00000162975	KCNF1	145.372	2.26014	0.425068	5.31713	1.05417e-07	8.77082e-06	307.553	197.221	306.159	170.068	17.7655	59.8309	71.3783	33.0005
ENSG00000148600	CDHR1	2436.72	2.25998	0.420448	5.37518	7.65066e-08	6.66856e-06	2888.02	3189.42	5257.19	5096.55	231.798	676.185	831.048	1323.56
ENSG00000152463	OLAH	127.39	2.25864	0.445813	5.06634	4.05533e-07	2.65785e-05	76.3922	187.542	306.159	290.761	20.3035	47.4849	43.3369	47.1436
ENSG00000237372	RP11-316P17.2	28.5545	2.24724	0.58592	3.83541	0.000125354	0.00304773	102.187	31.4586	47.236	15.5438	4.22989	6.64788	9.34716	11.7859
ENSG00000166763	STRCP1	16.4928	2.24685	0.725866	3.0954	0.00196548	0.0268055	74.408	7.25967	11.3716	24.6873	8.45978	0	3.39897	2.35718
ENSG00000161714	PLCD3	490.195	2.24681	0.424855	5.28841	1.23386e-07	9.9119e-06	682.569	508.177	1138.04	973.776	87.9817	181.392	281.265	68.3582
ENSG00000101670	LIPG	189.267	2.24597	0.385329	5.82871	5.58584e-09	8.22659e-07	232.153	232.31	355.145	449.857	37.223	93.0704	42.4871	71.894
ENSG00000257114	RP11-25I15.3	6.66594	2.24336	0.778555	2.88144	0.0039586	0.044807	7.93685	19.3591	10.4969	10.9721	3.38391	0	0	1.17859
ENSG00000149926	FAM57B	469.792	2.24201	0.351587	6.37683	1.80786e-10	4.98153e-08	1066.51	891.73	555.46	629.068	110.823	233.626	167.399	103.716
ENSG00000198691	ABCA4	1875.81	2.24111	0.455137	4.92403	8.47788e-07	4.83862e-05	1643.92	2009.72	5118.11	3896.02	215.724	433.062	1145.45	544.509
ENSG00000224167	RP3-522D1.1	18.8853	2.2411	0.551052	4.06695	4.76334e-05	0.00142934	20.8342	35.0884	39.3633	33.8307	5.07587	7.59758	3.39897	5.89295
ENSG00000184305	CCSER1	144.892	2.24056	0.440029	5.09185	3.54594e-07	2.40393e-05	273.821	99.2155	312.282	290.761	27.0713	27.5412	51.8343	76.6084
ENSG00000224986	PPP1R8P1	13.03	2.22732	0.732539	3.04055	0.00236146	0.0305981	41.6685	19.3591	15.7453	16.4582	8.45978	0	2.54923	0
ENSG00000260947	RP11-384P7.7	113.082	2.22382	0.61837	3.59626	0.00032282	0.0065917	249.019	87.1161	221.309	224.014	39.761	0	64.5804	18.8574
ENSG00000178342	KCNG2	27.612	2.21255	0.618853	3.57524	0.000349906	0.0070327	15.8737	42.3481	78.7267	53.9463	4.22989	7.59758	16.9948	1.17859
ENSG00000258302	RP11-981P6.1	38.1075	2.21007	0.555733	3.97686	6.98321e-05	0.00191802	101.195	41.1382	91.8478	25.6016	4.22989	20.8933	9.34716	10.6073
ENSG00000183784	C9orf66	64.0153	2.20588	0.56302	3.91794	8.93073e-05	0.00233385	23.8106	50.8177	125.963	235.901	10.9977	16.1449	17.8446	30.6433
ENSG00000166387	PPFIBP2	198.251	2.20331	0.384255	5.73399	9.80965e-09	1.28914e-06	254.971	243.199	412.003	412.369	54.9886	35.1388	63.7307	109.609
ENSG00000225718	RP11-3P22.2	33.5473	2.20265	0.631193	3.48966	0.000483632	0.00916005	37.7001	25.4089	40.2381	128.008	3.38391	1.89939	9.34716	22.3932
ENSG00000131650	KREMEN2	55.2299	2.19943	0.490786	4.48145	7.41386e-06	0.000303494	61.5106	94.3758	148.706	68.5758	11.8437	23.7424	27.1918	5.89295
ENSG00000101230	ISM1	10.442	2.19859	0.717253	3.06529	0.00217462	0.028859	33.7316	26.6188	4.3737	9.14344	3.38391	1.89939	0.849742	3.53577
ENSG00000229739	RP11-295K2.3	14.6398	2.19516	0.698156	3.14423	0.00166527	0.0236815	19.8421	20.5691	8.74741	53.9463	2.53793	0.949697	9.34716	1.17859
ENSG00000136237	RAPGEF5	392.294	2.19323	0.407242	5.38556	7.22197e-08	6.31639e-06	960.359	869.951	408.504	383.11	112.515	151.952	189.493	62.4653
ENSG00000172350	ABCG4	612.884	2.19036	0.347785	6.29803	3.01444e-10	7.7248e-08	1066.51	755.006	1291.12	959.146	128.589	138.656	254.073	309.969
ENSG00000072954	TMEM38A	373.8	2.18921	0.309199	7.08027	1.43878e-12	8.37956e-10	600.225	536.006	807.386	533.977	155.66	119.662	153.803	83.6799
ENSG00000116604	MEF2D	405.995	2.18518	0.384859	5.67788	1.36371e-08	1.6264e-06	655.783	482.768	1134.54	430.656	82.0599	108.266	160.601	193.289
ENSG00000047578	KIAA0556	1079.94	2.18408	0.420757	5.19085	2.09339e-07	1.55494e-05	1661.78	1314	3098.33	1142.93	160.736	265.915	639.856	355.934
ENSG00000248905	FMN1	424.978	2.18336	0.391115	5.58238	2.37244e-08	2.53421e-06	531.769	773.155	664.803	861.312	58.3725	101.618	180.145	228.646
ENSG00000187772	LIN28B	64.8799	2.18072	0.551552	3.95378	7.69265e-05	0.00206637	264.893	36.2984	57.7329	81.3766	13.5357	24.6921	11.0466	29.4648
ENSG00000146426	TIAM2	630.27	2.1807	0.352537	6.18574	6.18131e-10	1.41431e-07	922.659	537.216	1508.05	1216.99	173.426	249.77	270.218	163.824
ENSG00000155886	SLC24A2	329.29	2.17842	0.483115	4.50912	6.50961e-06	0.000272129	296.64	133.094	1033.94	750.676	68.5242	122.511	139.358	89.5728
ENSG00000101144	BMP7	123.412	2.17531	0.474222	4.58711	4.49428e-06	0.000202765	105.163	146.403	219.56	357.508	21.9954	18.9939	70.5286	47.1436
ENSG00000205325	AC005863.1	57.3206	2.17149	0.552665	3.92913	8.52523e-05	0.00225362	26.7869	55.6575	97.971	208.47	7.6138	18.0443	26.342	17.6789
ENSG00000113657	DPYSL3	1962.41	2.1707	0.379268	5.72338	1.04422e-08	1.33797e-06	3228.32	3464.07	4324.72	2026.19	917.886	810.092	668.747	259.29
ENSG00000268040	PRED62	32.7941	2.16255	0.636659	3.39672	0.000681981	0.0117908	21.8263	43.558	104.969	55.775	6.76783	0.949697	23.7928	4.71436
ENSG00000149403	GRIK4	119.014	2.16064	0.353542	6.1114	9.87606e-10	2.07446e-07	140.879	159.713	249.301	237.729	38.069	37.0382	33.9897	55.3937
ENSG00000260903	XKR7	153.055	2.15524	0.36772	5.86108	4.59856e-09	7.09895e-07	359.143	295.227	169.7	190.183	33.8391	65.5291	57.7825	53.0366
ENSG00000242866	STRC	24.7574	2.15358	0.581363	3.70436	0.000211922	0.00464412	45.6369	48.3978	22.7433	52.1176	14.3816	1.89939	9.34716	3.53577
ENSG00000207709	MIR197	22.1993	2.15104	0.65388	3.28965	0.00100313	0.0160063	13.8895	27.8288	63.8561	47.5459	0	5.69818	9.34716	9.42872
ENSG00000124507	PACSIN1	582.344	2.14768	0.376102	5.71036	1.12736e-08	1.40925e-06	960.359	562.625	1479.19	855.826	102.363	252.62	264.27	181.503
ENSG00000217488	RP11-474L11.5	8.65352	2.14737	0.730969	2.93771	0.00330651	0.03921	30.7553	7.25967	8.74741	14.6295	2.53793	1.89939	3.39897	0
ENSG00000081148	IMPG2	5848.81	2.14663	0.463578	4.63056	3.64684e-06	0.000171475	5922.88	3984.35	18841.9	10336.7	653.095	1937.38	2173.64	2940.58
ENSG00000179399	GPC5	164.416	2.14577	0.446725	4.80332	1.56053e-06	8.17795e-05	125.005	215.37	442.619	313.62	34.6851	99.7182	50.1348	34.1791
ENSG00000261241	RP11-883G14.1	111.732	2.14221	0.520327	4.11704	3.83763e-05	0.00120963	198.421	91.9559	80.4761	380.367	40.607	25.6418	12.7461	63.6439
ENSG00000236075	RP11-121P10.1	16.2857	2.14075	0.648893	3.29908	0.000970038	0.0156046	12.8974	60.4973	22.7433	16.4582	7.6138	3.79879	5.09845	1.17859
ENSG00000115556	PLCD4	628.221	2.13914	0.472819	4.52423	6.06162e-06	0.000256752	774.835	650.951	2054.77	718.674	74.4461	244.072	386.633	121.395
ENSG00000117602	RCAN3	416.794	2.13877	0.468549	4.56467	5.00276e-06	0.0002218	239.098	400.492	995.455	1148.42	74.4461	101.618	130.86	243.968
ENSG00000223795	RP11-473E2.2	20.4506	2.13782	0.56791	3.76436	0.000166977	0.00384453	29.7632	47.1879	48.1107	13.7152	6.76783	5.69818	7.64768	4.71436
ENSG00000110881	ASIC1	288.395	2.13568	0.471339	4.53109	5.86793e-06	0.000250619	304.577	452.52	854.622	315.449	154.814	94.0201	108.767	22.3932
ENSG00000272483	RP11-169K17.3	87.9771	2.13454	0.418165	5.10455	3.3159e-07	2.29038e-05	74.408	191.171	162.702	156.353	22.8414	27.5412	47.5856	21.2146
ENSG00000251128	WWC2-AS1	14.8559	2.13219	0.659089	3.23506	0.00121616	0.0186062	25.7948	21.779	27.117	27.4303	0	4.74849	2.54923	9.42872
ENSG00000223486	AC092198.1	17.8624	2.13053	0.671237	3.17403	0.00150336	0.0219391	50.5974	27.8288	28.8664	16.4582	2.53793	0	11.8964	4.71436
ENSG00000148154	UGCG	1692.62	2.12378	0.321029	6.61553	3.70225e-11	1.17128e-08	2185.61	1745.95	3790.25	3409.59	467.826	521.384	690.84	729.547
ENSG00000107187	LHX3	185.848	2.12106	0.46968	4.51596	6.30298e-06	0.000265222	141.871	226.26	502.976	367.566	19.4575	54.1328	100.27	74.2512
ENSG00000102001	CACNA1F	419.044	2.10928	0.405921	5.19627	2.03325e-07	1.51708e-05	409.74	583.194	935.098	841.196	59.2185	135.807	145.306	242.79
ENSG00000183273	CCDC60	734.992	2.10606	0.315975	6.66527	2.64181e-11	8.95086e-09	1449.47	923.189	1276.25	1172.19	153.968	308.652	347.545	248.683
ENSG00000254429	CTD-2562J17.7	48.069	2.10577	0.477046	4.4142	1.01385e-05	0.000397263	76.3922	93.1658	53.3592	96.9204	11.8437	5.69818	21.2436	25.929
ENSG00000253726	RP11-313C15.1	43.1907	2.10549	0.601378	3.50111	0.000463319	0.00886444	73.4159	106.475	57.7329	54.8606	4.22989	8.54728	2.54923	37.7149
ENSG00000166592	RRAD	4457.5	2.10533	0.404325	5.20703	1.91885e-07	1.44413e-05	4954.58	9858.64	10866.9	3768.92	1593.82	1276.39	2532.23	808.513
ENSG00000111837	MAK	1318.22	2.10144	0.37229	5.64463	1.65534e-08	1.88532e-06	1523.88	1428.95	3317.02	2409.3	242.796	519.485	672.996	431.364
ENSG00000151914	DST	6054.37	2.09882	0.388924	5.39648	6.79609e-08	6.02618e-06	6560.8	9556.15	15689.3	8101.08	1175.06	1982.97	3810.24	1559.27
ENSG00000229325	ACAP2-IT1	14.9414	2.09778	0.682438	3.07394	0.00211249	0.0282246	25.7948	39.9282	11.3716	26.516	0.845978	2.84909	11.0466	1.17859
ENSG00000242078	RP11-738B7.1	9.3249	2.09706	0.718299	2.91948	0.00350618	0.041035	3.96843	12.0995	24.4927	24.6873	0.845978	1.89939	4.24871	2.35718
ENSG00000171246	NPTX1	1321.01	2.09614	0.429713	4.87799	1.07174e-06	5.91905e-05	1383.99	1530.58	3516.46	2306.89	160.736	527.082	358.591	783.762
ENSG00000121900	TMEM54	147.163	2.09575	0.420238	4.98706	6.1305e-07	3.71395e-05	177.587	227.47	254.55	312.705	28.7633	23.7424	84.1245	68.3582
ENSG00000165507	C10orf10	928.341	2.09445	0.408333	5.12926	2.9088e-07	2.04783e-05	1295.69	788.885	2544.62	1496.78	214.878	177.593	390.881	517.401
ENSG00000143669	LYST	588.161	2.09408	0.302413	6.92456	4.37325e-12	2.07525e-09	1091.32	826.393	1180.03	750.676	170.042	168.096	288.912	229.825
ENSG00000140859	KIFC3	268.748	2.09313	0.371844	5.62905	1.81203e-08	2.02773e-06	359.143	395.652	660.429	352.022	54.9886	72.177	143.606	111.966
ENSG00000261685	RP11-401P9.4	16.426	2.08992	0.687928	3.038	0.00238157	0.0307517	29.7632	58.0774	6.99793	19.2012	5.92185	3.79879	7.64768	0
ENSG00000250007	RP11-814P5.1	131.317	2.08979	0.464819	4.49591	6.92728e-06	0.000285859	185.524	102.845	244.927	337.393	26.2253	19.9436	53.5338	80.1441
ENSG00000187688	TRPV2	258.547	2.08804	0.369198	5.65561	1.55296e-08	1.80073e-06	407.756	193.591	501.226	596.152	75.2921	118.712	94.3214	81.3227
ENSG00000107618	RBP3	7901.68	2.08801	0.512583	4.07351	4.63089e-05	0.00139942	7986.46	2988.57	18894.4	22874.1	812.139	1922.19	3406.62	4328.96
ENSG00000017483	SLC38A5	4573.91	2.08569	0.338924	6.15388	7.56114e-10	1.67036e-07	7316.79	5488.31	11194.1	5973.41	991.487	1595.49	2391.17	1640.6
ENSG00000154065	ANKRD29	22.1732	2.0845	0.704361	2.95942	0.00308221	0.0373451	0.992107	67.757	28.8664	56.6893	9.30576	6.64788	5.9482	1.17859
ENSG00000227619	RP11-492E3.2	74.8863	2.08435	0.536207	3.88721	0.000101405	0.00258825	174.611	90.7459	216.061	20.1156	23.6874	18.9939	34.8394	20.036
ENSG00000241288	RP11-379B18.5	99.8938	2.08424	0.48885	4.26356	2.01195e-05	0.000701847	63.4948	309.746	162.702	128.922	19.4575	39.8873	56.083	18.8574
ENSG00000227620	ALG1L8P	6.96725	2.0822	0.732417	2.84291	0.00447033	0.0491238	17.8579	6.04973	14.8706	10.0578	0.845978	2.84909	0.849742	2.35718
ENSG00000103269	RHBDL1	10.5823	2.07983	0.72288	2.87714	0.00401296	0.0453022	2.97632	22.989	11.3716	36.5737	3.38391	0.949697	1.69948	4.71436
ENSG00000233255	AC019181.2	16.5206	2.07522	0.679615	3.05352	0.00226176	0.0296068	25.7948	19.3591	34.9896	33.8307	0.845978	11.3964	5.9482	0
ENSG00000011105	TSPAN9	264.789	2.0731	0.377238	5.49547	3.89672e-08	3.82596e-06	371.048	775.575	309.658	281.618	66.8323	107.316	109.617	96.6444
ENSG00000163710	PCOLCE2	187.369	2.07083	0.527492	3.9258	8.6442e-05	0.00227897	125.005	82.2763	630.688	412.369	29.6092	43.6861	95.1711	80.1441
ENSG00000121310	ECHDC2	561.002	2.0705	0.282534	7.32833	2.33036e-13	1.80963e-10	655.783	1091.37	879.114	1028.64	175.963	189.939	251.524	215.682
ENSG00000261884	CTC-479C5.12	29.8846	2.06575	0.486593	4.24535	2.18257e-05	0.000743756	74.408	45.9779	32.3654	45.7172	11.8437	12.3461	9.34716	7.07154
ENSG00000249661	TNRC18P1	13.5547	2.06207	0.722799	2.8529	0.00433224	0.0480389	18.85	37.5083	17.4948	21.0299	9.30576	0	4.24871	0
ENSG00000254876	RP11-23J9.5	13.3881	2.05845	0.709908	2.8996	0.00373641	0.0429961	35.7158	24.1989	12.2464	21.0299	2.53793	0	10.1969	1.17859
ENSG00000008086	CDKL5	227.557	2.05646	0.310078	6.63206	3.31036e-11	1.07381e-08	393.866	269.818	435.621	383.11	65.9863	104.467	96.8706	70.7154
ENSG00000224957	AC090044.1	17.1548	2.05341	0.628565	3.26682	0.00108764	0.0170679	62.5027	10.8895	20.9938	21.9442	6.76783	5.69818	2.54923	5.89295
ENSG00000175727	MLXIP	1002.34	2.04363	0.330529	6.18291	6.29295e-10	1.42711e-07	937.541	2265.02	1773.1	1551.64	247.872	376.08	417.223	450.221
ENSG00000082438	COBLL1	501.283	2.04332	0.370323	5.51769	3.4349e-08	3.47202e-06	635.94	723.548	1140.66	774.449	78.676	205.135	266.819	185.039
ENSG00000188613	NANOS1	1111.86	2.04168	0.298795	6.83305	8.31267e-12	3.31681e-09	2022.91	1432.58	2143.11	1624.79	417.067	595.46	356.042	302.898
ENSG00000240370	RPL13P5	18.6958	2.0414	0.629543	3.24267	0.00118415	0.0182143	10.9132	60.4973	25.3675	30.1733	3.38391	3.79879	11.8964	3.53577
ENSG00000256783	RP11-503G7.1	214.386	2.03538	0.350983	5.79909	6.66753e-09	9.38802e-07	278.782	295.227	497.727	325.506	62.6024	75.9758	121.513	57.7509
ENSG00000153395	LPCAT1	4465.94	2.03527	0.381089	5.34067	9.26027e-08	7.96321e-06	6118.32	4233.6	12220.1	6598.82	1118.38	1825.32	2547.53	1065.45
ENSG00000113319	RASGRF2	756.89	2.03195	0.327796	6.19881	5.68899e-10	1.34987e-07	1124.06	1042.97	1893.81	859.483	197.113	312.45	351.793	273.433
ENSG00000221184	MIR1254-1	9.5942	2.03131	0.698407	2.90848	0.00363186	0.0421895	25.7948	24.1989	6.99793	9.14344	3.38391	2.84909	0.849742	3.53577
ENSG00000081189	MEF2C	226.423	2.02872	0.538315	3.76865	0.000164134	0.00379177	78.3764	122.205	666.552	638.212	52.4507	49.3843	124.062	80.1441
ENSG00000105392	CRX	3227.2	2.02786	0.425478	4.76609	1.87839e-06	9.58877e-05	3031.88	3465.28	6320	8330.58	523.661	710.374	1677.39	1758.46
[truncated: 1,156 more rows]

## Sheet: Table S2
Supplementary Table 2. Human foetal cone gene signature (798 genes; related to Figure 2, 3)								93 genes identified from single cell and bulk RNA seq
							Late GFP+ vs GFP-	Early GFP+ vs GFP-	Early GFP+ vs Late GFP+
Early cone enriched genes	log2 (FC)		Late cone enriched genes	log2 (FC)		Common cone enriched genes	log2 (FC)	log2 (FC)	log2 (FC)
DBH-AS1	2.59356		GSC2	4.3183		CTD-2521M24.11	4.78153	3.08099	-1.52766
DDN	2.58903		OPN1MW	3.90859		SALL1	4.54476	3.09795	-0.3189
PLD4	2.55973		AC007349.7	3.57674		CTD-2034I21.1	4.40765	2.28859	-1.02045
XKR7	2.15524		PSKH2	3.48793		CHRM4	4.3919	1.8809	-0.575574
SEMA6B	1.74509		RP13-895J2.2	3.29132		GUCA1C	4.3285	2.57742	-1.65711
PTPN3	1.73906		PCDHAC1	3.08155		RAB41	4.28469	2.00326	-1.475
CACNA1G	1.72838		HCG4	2.86151		RGS11	4.21553	2.88357	-1.10829
PPP1R14A	1.72793		MATN2	2.84357		CNGB3	4.21031	2.58038	-1.61692
COL16A1	1.60261		MPL	2.77838		LIPG	4.20861	2.24597	-1.42851
TSPAN18	1.50076		SNCB	2.62298		SLC39A5	4.1806	2.47188	-1.43164
AMER2	1.45838		LRRC39	2.58435		C19orf77	4.06214	2.37559	-0.960668
CPLX2	1.29611		PTPRN2	2.5757		ASIC1	4.05949	2.13568	-0.604033
TTN	1.16974		CD302	2.51859		NPTX1	4.05782	2.09614	-0.691491
DCT	1.15441		RGS9BP	2.48389		MPP4	3.99769	3.15262	-0.933514
BCOR	0.993231		RP11-538I12.3	2.41089		PPP4R4	3.96403	2.40616	-1.04937
KIRREL2	0.947709		LMO3	2.36537		KCNB2	3.78485	2.32544	-0.79454
			GABRG2	2.35676		SPTBN5	3.73142	3.02888	-0.362985
			RGS9	2.33636		GUCA1A	3.67265	2.82461	-1.93405
			RP1-212P9.2	2.16586		RPGRIP1	3.66066	2.99123	-0.44295
			LHFPL3	2.12576		PEX5L	3.6546	1.89153	-0.468397
			PLS1	2.10769		CTD-2050N2.1	3.63509	1.94094	-2.19828
			RABL3	2.02757		ARR3	3.59746	2.55324	-2.2341
			RSPH4A	1.99405		PDE6C	3.55363	3.04632	-1.29841
			ATP6V0D2	1.71586		ANKRD33	3.54105	2.59459	-1.02348
			TNC	1.69208		MYL4	3.50026	2.73672	-1.22596
			SLC1A4	1.67726		CKMT1A	3.48776	1.63151	-0.989301
			LRRC9	1.61853		LRIT3	3.46631	2.39137	-1.1653
			CEP120	1.56512		SLC24A4	3.46322	3.14178	-0.325583
			ST3GAL5	1.43415		KREMEN2	3.46061	2.19943	-0.995389
			PODXL	1.41662		FAM19A3	3.43696	1.93156	-1.2672
			AHR	1.3667		LRFN2	3.43648	1.96993	-0.138818
			CCDC65	1.35441		PLA2G5	3.43462	2.54604	-1.45747
			TMEM14A	1.13624		TJP3	3.42238	1.96984	0.289169
			KIF9	1.1138		CACNA2D4	3.41423	2.3636	-1.20804
			LDLRAD4	0.969855		RELL2	3.40634	1.18643	-0.876205
			MDM1	0.791961		DPYSL3	3.40118	2.1707	-0.412811
			RDH10	0.693087		PDE6H	3.36147	3.15782	-1.17602
						THRB	3.34297	1.78383	0.0184485
						EGFLAM	3.33799	2.38328	-0.591453
						SLC12A5	3.33035	1.97952	-1.44007
						SLC2A11	3.32524	1.71828	-1.05544
						RP11-849I19.1	3.30515	1.61463	-0.36271
						TNK2-AS1	3.2944	3.06072	-0.923027
						HEG1	3.29228	2.97031	-0.630582
						ARHGDIG	3.28463	2.41557	-0.904061
						CCDC64	3.27397	1.98216	-0.769568
						KCNG2	3.25728	2.21255	-0.262826
						PRR15	3.24966	4.01073	-0.43712
						MFAP3L	3.20706	2.36757	-0.394568
						RD3	3.20067	2.3793	-0.747506
						HCN1	3.19749	2.55898	-1.04364
						GREM2	3.19147	2.00685	-1.30195
						RP11-257P3.3	3.17759	2.74765	-0.790081
						HR	3.15556	2.36588	-1.222
						PRED62	3.14947	2.16255	-0.390428
						RP1L1	3.14881	2.41096	-1.00902
						GRK1	3.13885	1.7636	-1.32148
						MAN1C1	3.13673	1.77349	-1.23094
						MIR197	3.13623	2.15104	-0.454971
						OGDHL	3.12971	1.99438	-0.891483
						LINC00505	3.12778	3.06904	-0.461281
						NANOS1	3.12652	2.04168	-0.608553
						RTBDN	3.11321	2.82479	-1.15264
						NOS1AP	3.09372	2.69857	-0.902581
						Farr3	3.08815	2.97049	0.457333
						RCAN3	3.08687	2.13877	-0.616112
						RP11-503G7.2	3.08133	2.418	-0.417451
						THBS4	3.07995	1.51956	-1.04196
						AC092198.1	3.07677	2.13053	0.230099
						VTN	3.05831	1.8621	-0.797413
						SH3GL2	3.05408	1.88963	-0.543869
						RP11-20I20.4	3.03537	2.47595	0.374402
						CEP170B	3.03394	2.98718	-0.754803
						FAM135B	3.00429	3.72904	-0.606822
						RTN4RL1	2.99481	1.1816	-0.083149
						GDPD5	2.9933	2.42326	-0.473316
						GNAT2	2.986	2.37691	-0.4847
						IMPG1	2.97553	2.72938	-1.09265
						CC2D2A	2.96877	2.38421	-0.623425
						CDHR1	2.96868	2.25998	-0.735682
						AC003092.2	2.95944	3.34519	-0.478635
						ETNK2	2.93567	1.50435	-1.5112
						ABCG4	2.91729	2.19036	-0.596643
						RN7SL268P	2.90994	1.98044	-1.21456
						FABP12	2.89191	3.20356	-0.996652
						ABCA7	2.87685	1.49567	-0.952224
						SVOP	2.87459	1.5487	-1.16191
						GJD2	2.87272	3.2955	0.38886
						MAP6	2.87149	1.21189	-0.694162
						SEMA6D	2.85865	1.9226	-0.239075
						RP11-814P5.1	2.85533	2.08979	-0.000860897
						CKMT1B	2.85376	1.54044	-0.610226
						ARMC9	2.84969	2.02483	-0.645895
						PIGZ	2.84686	1.32858	-0.244634
						CTC-304I17.5	2.84061	2.00918	-0.401352
						PACSIN1	2.82923	2.14768	-0.649371
						BMP7	2.82686	2.17531	-1.26151
						FAM57B	2.82402	2.24201	-0.0699687
						OLFM1	2.8217	1.85404	-0.0769983
						LMOD1	2.81475	3.06548	-0.114372
						SSTR5	2.80252	1.86784	0.414001
						RAP1GAP2	2.79017	2.74306	-0.0311678
						ATCAY	2.79005	1.66599	-0.416204
						DPP4	2.78752	2.73091	-0.575046
						TIAM2	2.78174	2.1807	-0.241782
						MLXIP	2.78052	2.04363	-0.867975
						CACNG4	2.76111	1.18713	-0.208281
						COL5A1	2.74909	2.56829	0.84392
						IMPG2	2.7421	2.14663	-0.377376
						SAMD15	2.74199	2.01779	-0.8852
						MEGF9	2.72334	1.85066	-0.652227
						EMB	2.71746	2.41559	-0.198114
						HMHA1	2.7148	1.53899	-1.27955
						MCF2	2.70995	3.61435	-1.07991
						PRICKLE2	2.68796	1.8403	-0.378666
						RDH12	2.68769	2.47121	-1.62806
						UGCG	2.68752	2.12378	-0.627359
						AMPD2	2.68627	1.63429	-0.285301
						NIPAL2	2.68469	1.75614	-0.328687
						SLC24A2	2.6802	2.17842	-1.09668
						LINC00951	2.66235	3.14338	0.452565
						ANKH	2.64218	1.59807	-0.412277
						C1orf226	2.6401	2.80758	-0.263125
						LPCAT1	2.63997	2.03527	-0.166016
						JPH3	2.63926	1.64814	-0.524678
						MYO3B	2.63773	2.00201	-0.480909
						PAQR4	2.6239	1.65379	-0.623274
						RP11-883G14.1	2.62349	2.14221	-0.424669
						SLITRK6	2.62255	1.75725	-0.768838
						NXNL1	2.61114	3.55627	-0.938238
						PHOSPHO1	2.60956	1.73737	-0.352221
						GPC5	2.60894	2.14577	-0.6107
						CHGA	2.6068	1.7499	-0.145105
						SYN1	2.60467	1.05085	-0.792326
						NEURL1	2.60069	2.01611	-0.967964
						PLCD4	2.59953	2.13914	-0.778968
						FAM107A	2.59738	2.32704	-0.389643
						RP11-384P7.7	2.5939	2.22382	-0.682905
						CTD-2034I21.2	2.59324	3.0614	-0.248102
						UBAP1L	2.59105	2.28517	-1.06894
						SUSD2	2.59064	1.42341	0.572477
						KLF16	2.58419	1.5358	-0.251686
						RHBDL1	2.58305	2.07983	0.104495
						RP11-616M22.1	2.57999	2.87849	-0.187066
						MAP2	2.57885	1.50378	-0.821837
						SCN3B	2.57212	1.71599	-0.255291
						MMD2	2.56749	1.97097	-0.694769
						ISL2	2.56158	1.11516	0.321212
						RP11-531A24.3	2.55942	1.96247	-0.46781
						RS1	2.55274	2.85232	-0.763885
						CDK5R1	2.5526	1.2406	-0.102611
						ANO2	2.55123	1.59706	-1.1082
						CNNM4	2.55093	1.73891	-0.592928
						GLYATL1	2.54982	2.33459	-0.607384
						MAP7D2	2.54188	1.59404	-0.125617
						TMEM132C	2.5355	1.78793	-1.3116
						RP11-266E6.3	2.53379	2.58211	-0.835419
						SAMD7	2.53357	2.85879	-2.9904
						PIEZO1	2.53219	2.30181	-0.700363
						CAMSAP1	2.53114	1.78413	-0.413614
						SPON2	2.51792	2.45824	0.683921
						PDZD2	2.51345	1.92185	-0.387447
						COTL1	2.50618	1.66868	-0.645669
						LZTS1	2.49875	1.67098	0.29058
						CHRNB2	2.49586	1.21947	-0.208108
						MAP4	2.48838	1.56104	-0.566549
						KIAA1644	2.4877	1.64684	0.0327898
						CPLX4	2.47685	2.60594	-0.823323
						KLHL4	2.47553	1.66624	-0.405636
						SLC23A2	2.47339	1.58498	-0.620986
						CNGA3	2.46723	2.26318	-0.122716
						UBXN11	2.4646	1.22626	-1.0573
						PPM1E	2.46224	1.40004	-0.524478
						PTPN13	2.4562	2.02395	-0.578757
						GNGT2	2.4556	2.27401	-0.919471
						GSG1L	2.44906	1.58623	-0.0670877
						SLC6A6	2.43485	1.70356	-0.851596
						LINC00575	2.43124	2.94591	-1.12652
						KCNT2	2.42926	1.62405	0.189647
						TRPV2	2.42923	2.08804	-0.123965
						RAX2	2.40876	2.28193	-1.07442
						ABCA4	2.40842	2.24111	-0.526067
						NSF	2.40104	1.31807	-0.73703
						IMPDH1	2.40074	1.85585	-0.750403
						MTHFD1L	2.3931	1.62496	-0.307558
						LIMA1	2.3926	1.29212	-0.728781
						WWC1	2.39257	1.71447	-0.413826
						ATP11A	2.38575	1.9828	-0.802739
						GUCY2D	2.38495	1.46221	-0.763293
						SLC16A6	2.38351	1.73204	-0.462434
						RBP4	2.38094	1.64118	0.501906
						KCNIP2	2.38083	1.6568	-1.57077
						THRSP	2.37461	1.42437	-0.229915
						AKAP9	2.37349	2.44859	0.172724
						DNAJC6	2.36962	1.50398	-0.787645
						CNTN1	2.36775	1.4354	-0.146738
						MAST2	2.36728	1.30807	-0.11481
						PTPRN	2.3571	1.2002	-0.398316
						SEZ6	2.35461	1.56331	-0.441105
						LHX3	2.34633	2.12106	-0.73716
						SARM1	2.34465	1.24036	-0.268975
						PCDHAC2	2.34275	1.67271	-0.990805
						LRRC46	2.33684	1.37348	-0.827138
						KIFC3	2.33613	2.09313	-0.820727
						RHOBTB1	2.33553	1.15412	-1.22908
						TRIM37	2.33552	1.4011	-0.31635
						CLCN4	2.33531	1.42889	-0.726253
						DNM1	2.33434	1.4984	-0.413297
						XK	2.33362	3.59927	0.559633
						ROBO2	2.33201	1.49223	0.389564
						TSPAN9	2.33112	2.0731	0.0721385
						IQSEC1	2.32867	2.00921	-0.21104
						FAAH	2.32666	1.52955	-0.102625
						MADD	2.32451	1.53912	-0.37733
						PCDHA13	2.31671	1.97918	0.336452
						SGSM2	2.31389	0.911238	-0.388265
						RXRG	2.31363	1.91856	0.0592213
						DOCK8	2.31256	2.60948	-0.727244
						MAK	2.30294	2.10144	-0.507661
						JAG2	2.30087	1.86203	0.485134
						CACNA1F	2.29901	2.10928	-0.842027
						MEF2C	2.29288	2.02872	-1.19347
						MAPK8IP2	2.29092	1.17007	-0.271593
						RP5-1160K1.3	2.2838	1.85476	-0.429022
						DPF3	2.27235	1.97397	0.103922
						SYNJ1	2.26584	1.68918	-0.113194
						RBP3	2.2624	2.08801	-0.165399
						NUDT16P1	2.25961	2.02261	0.103965
						PLCD3	2.25768	2.24681	-0.423131
						SV2B	2.25436	1.96737	-0.608458
						GRM6	2.25037	1.86497	0.0445598
						LBH	2.24852	2.00864	-0.405304
						SPEF1	2.24606	2.26805	-1.8923
						RAB3B	2.24264	1.48365	0.239684
						CD19	2.24078	1.95841	-0.474514
						MEF2D	2.23707	2.18518	-0.63509
						FRMPD1	2.23231	2.31534	-0.623975
						DHRS11	2.23229	1.05184	-0.930412
						ACTN1	2.23011	1.25365	-0.560841
						SLC17A7	2.22991	1.92286	-0.317943
						FSTL5	2.22632	1.83876	-0.496482
						RASGRF2	2.22474	2.03195	-0.0933975
						HS3ST3B1	2.22427	1.9103	-0.648697
						IPO13	2.2198	1.25067	-0.282653
						NTNG2	2.21909	1.88431	-0.698749
						GUK1	2.21733	1.75064	-0.301797
						CDCA3	2.21139	1.00918	-0.57759
						AMPH	2.2091	1.17583	-0.489719
						SLC25A22	2.20224	1.69947	-0.243012
						BICD1	2.1944	1.71265	0.043143
						WSCD1	2.19423	1.54207	-0.0972224
						PCBP3	2.18883	1.28694	-0.453195
						UCKL1	2.18795	1.55323	-0.428352
						PKP2	2.18597	1.66112	0.00301736
						ELFN1	2.18587	1.267	0.565405
						EPHX1	2.18055	1.31911	-0.927349
						SEZ6L2	2.18017	1.51301	0.18735
						DNAJC5	2.17845	1.69373	0.180178
						KIAA0556	2.17802	2.18408	0.093129
						DST	2.17686	2.09882	0.041459
						SH3KBP1	2.17403	1.54894	0.0169791
						MIR7-3HG	2.17286	1.78018	0.430255
						PLEKHB1	2.16997	1.91752	-0.429217
						GRAMD1C	2.16953	1.55899	-0.586106
						MSLN	2.16685	1.88521	1.0116
						HRASLS	2.16522	1.92689	0.181815
						SNAP91	2.16323	1.42543	-0.564614
						DUSP18	2.15896	1.02359	-0.80027
						IGDCC3	2.1574	0.920276	0.580217
						LEMD1	2.15354	2.42452	-0.841105
						CLSTN1	2.15321	1.63986	-0.24473
						MOAP1	2.14956	1.65955	-0.309293
						LPPR4	2.14781	1.78379	-0.0587862
						RP1	2.14014	2.9457	-0.909928
						KAL1	2.13672	1.62575	-0.15365
						WFDC1	2.1241	1.60348	-1.04511
						REEP2	2.12409	1.14999	-0.367391
						GDAP1	2.11787	1.28077	-0.187604
						SMTN	2.11616	1.40804	-0.677247
						MINK1	2.116	1.3972	-0.0355335
						PCAT4	2.11078	1.35185	-0.34769
						CRISP2	2.10745	2.42981	0.1755
						ITM2C	2.10656	1.36169	-0.570882
						IQCA1	2.10276	1.10657	-0.634054
						TPD52	2.10228	1.62765	-0.866768
						TPM1	2.09515	1.05243	-0.440019
						RRAD	2.09367	2.10533	0.519259
						C20orf112	2.09354	0.882348	-0.187048
						NEIL2	2.09238	1.33008	-0.437232
						RP11-3P22.2	2.09021	2.20265	-0.482841
						UNC119	2.08956	1.93616	-0.820202
						STXBP5L	2.08653	1.76971	-0.0757525
						SLC26A10	2.0824	1.92743	-0.530588
						MAML2	2.08158	1.88141	-1.26732
						ATP8A1	2.08124	1.61491	0.225204
						CNTNAP5	2.07624	1.8018	-0.331138
						MCC	2.07106	1.59818	0.406674
						RP11-215G15.5	2.07084	2.45734	-0.0776416
						GRAMD1B	2.07006	1.92394	-0.811207
						PTGS1	2.06635	1.4961	0.254581
						CTD-3099C6.9	2.06306	1.57556	0.0745955
						SMIM13	2.06206	1.37799	-0.107922
						TSPAN13	2.06062	1.22475	0.131573
						LLGL2	2.05825	1.88492	-0.327039
						PIP5K1C	2.05775	1.40821	0.0209319
						NCOA2	2.05415	1.49918	-0.497438
						MYO16	2.04971	1.27174	-0.261522
						SALL3	2.04686	1.83818	0.299744
						SSTR5-AS1	2.04669	2.48687	1.178
						GRINA	2.0424	1.24541	-0.432194
						SLC38A5	2.04227	2.08569	-0.383051
						MAP1B	2.04193	1.34773	-0.37893
						INPP5J	2.03889	1.37266	-0.25734
						B3GAT2	2.03019	1.68659	-0.931535
						ZDHHC2	2.02782	1.56951	-0.513983
						PCOLCE2	2.02469	2.07083	-0.982869
						KCNH6	2.02389	1.91251	0.292847
						IGDCC4	2.01756	1.33069	-0.176973
						PITPNM2	2.01377	1.60774	-1.0685
						USP2	2.0083	1.61605	-0.607951
						CTD-2037K23.2	2.00723	0.939818	-0.563616
						KLC2	2.00184	1.24824	-0.462763
						ATP8A2	2.00163	1.83992	0.548857
						OLAH	2.00088	2.25864	-0.403289
						SPECC1	2.00004	1.91518	-0.406781
						RP11-503G7.1	1.99557	2.03538	0.0492989
						ACSL6	1.99187	2.27562	-0.31271
						STXBP1	1.988	0.990365	-0.52307
						ABTB2	1.98581	1.42115	0.323576
						SCAMP1	1.98504	1.43954	-0.152922
						C2CD2	1.98357	1.8638	-0.202367
						LRFN1	1.98157	1.08406	0.416777
						KCTD17	1.97779	1.72712	0.346766
						JAM2	1.97685	1.70969	-0.159099
						C16orf74	1.97448	1.96495	-0.844209
						C9orf66	1.97344	2.20588	-0.268287
						DUSP5	1.97197	1.97149	-0.561696
						GNB3	1.9702	1.80044	-0.529768
						SLC44A1	1.96536	1.17775	-0.694768
						TMEM201	1.96466	1.19352	-0.260477
						NBEAL2	1.96062	2.47832	-0.089906
						SERPINF1	1.95891	1.74985	-0.566243
						CHCHD10	1.95356	1.38365	-0.578034
						GTF3C1	1.95069	1.12231	-0.144688
						FAM84B	1.94916	1.56589	-0.656306
						CUEDC1	1.9476	1.4373	-0.486801
						SYP	1.94603	1.56581	-0.455197
						ELOVL2	1.94502	1.51329	-0.334759
						FAM65A	1.94325	1.74758	-0.143673
						RCBTB1	1.94323	1.62512	-0.270087
						PROM1	1.94273	1.76953	-0.918996
						DLG4	1.9419	1.96326	-0.127224
						NEGR1	1.94039	1.55021	-0.0224974
						SLC40A1	1.94005	1.80178	-0.0621898
						NCKAP5	1.93963	1.87888	0.000275468
						EYS	1.93219	1.92774	0.276996
						CPLX1	1.93003	2.34858	0.744167
						TECPR1	1.92474	1.64121	-0.200299
						SCG3	1.92211	1.40877	-0.16459
						CRX	1.92157	2.02786	-0.344827
						CHRNA3	1.91876	1.49278	-0.314093
						KLHL29	1.91372	0.914204	-0.451049
						AGPAT3	1.91115	1.5691	-0.75233
						MATK	1.90775	1.99765	-0.552829
						RAI14	1.90749	1.3042	0.0269301
						SYK	1.90603	1.66133	1.04164
						NEDD4L	1.90478	1.32506	-0.577472
						LIMK2	1.90246	1.09935	0.315752
						MAOA	1.89701	1.23654	-0.227378
						ATP1A3	1.89691	1.47076	-0.132537
						LINGO3	1.88926	1.21553	0.541405
						SYNDIG1	1.88866	1.71332	-0.111777
						LRRC34	1.88605	1.45364	-1.31068
						SLC1A2	1.88581	1.67277	-0.581125
						RP11-216L13.19	1.88255	1.41041	0.474813
						PARD6B	1.88141	1.62256	-0.803935
						STX3	1.88085	1.75551	-0.758698
						MREG	1.87899	1.62877	-0.249569
						KIF21B	1.87769	1.89109	0.0743319
						GRIK4	1.8717	2.16064	-0.540915
						CACNB2	1.87165	1.28134	-0.993716
						ARHGEF25	1.87038	2.45005	-0.381763
						FAM19A4	1.85589	1.53168	-1.35569
						MFSD11	1.85262	1.10577	-1.01556
						RPS6KL1	1.84139	1.13615	-0.378306
						TMEM38A	1.8391	2.18921	0.295587
						NIPAL3	1.83386	1.3765	-0.882126
						KCNB1	1.83177	2.52429	-0.407717
						FAM124A	1.83058	1.52047	-1.01579
						CNGB1	1.81671	2.01899	-1.49177
						CADPS	1.81623	1.84017	-0.0876512
						GBF1	1.81337	1.10133	-0.500391
						RP11-281O15.4	1.81141	1.62761	-0.0158061
						GRIPAP1	1.81065	1.2232	-0.0213511
						KIF2A	1.80848	1.18272	-0.464408
						PNCK	1.80709	1.41797	-0.10606
						ZNF702P	1.80657	1.52032	-0.356283
						RHOT2	1.80639	1.04865	0.128912
						TNFRSF19	1.80337	1.30396	-0.421875
						FSD1L	1.80308	1.28761	-0.164378
						EFR3A	1.80183	1.4588	-0.507099
						CHRNB4	1.80085	1.24027	-0.122554
						SHROOM3	1.7832	1.02853	-0.694676
						ACSL1	1.77875	1.28024	-0.247093
						PPFIBP2	1.77819	2.20331	-0.319901
						NR2F6	1.77695	1.29188	0.0295639
						C10orf10	1.77465	2.09445	-0.258862
						TCTA	1.76942	1.33161	-0.506137
						FAM117A	1.76773	1.31466	-0.50718
						SIAE	1.76711	1.45945	-0.497422
						COQ10A	1.76588	0.993948	-0.662686
						CDKL5	1.76497	2.05646	-0.0787244
						NPTN	1.76336	1.12221	-0.638931
						CLCN3	1.76219	1.29022	-0.44431
						NDRG3	1.7603	1.43488	-0.669261
						ADCY9	1.75815	1.36067	0.0249712
						C2CD2L	1.75667	1.24841	-0.388285
						SLC29A4	1.75577	1.25122	-0.0897414
						SPTBN1	1.75307	1.35139	-0.281548
						CA2	1.75228	1.61962	-1.18669
						PRKACB	1.75047	1.23953	-0.524653
						ORAI2	1.74692	1.31776	-0.352471
						ECHDC2	1.74511	2.0705	-0.279788
						PRR16	1.7443	1.28432	-0.269325
						SLC38A3	1.74425	1.33088	-0.156292
						ELOVL4	1.74402	1.35529	-0.655617
						SEMA4B	1.74387	1.42211	-0.122257
						XKR4	1.73371	1.42078	0.101529
						CATSPER2	1.73365	1.29001	-0.645672
						TMX4	1.72813	1.61435	-0.118637
						KIAA1598	1.72807	1.59207	-0.355273
						RCAN1	1.71985	1.21397	-0.171894
						MCF2L	1.71647	1.35492	-0.305587
						KCNS2	1.71475	1.21549	0.457343
						TMEM108	1.71417	1.59815	-0.387339
						CHN2	1.71321	1.66125	-1.2952
						CAMK1D	1.7107	1.46269	-0.93462
						NAPB	1.70954	1.01735	-0.766277
						ASB13	1.70878	1.29487	-0.958456
						TMEM8A	1.69938	0.817436	-0.218471
						AP1S3	1.69896	1.7141	-0.90932
						SFXN3	1.69684	1.38348	-0.781494
						USP32	1.69595	1.10513	-0.821985
						CARM1	1.69563	1.78901	0.0210832
						SLC46A1	1.69546	1.28113	0.033054
						ZNF83	1.69498	1.59207	0.223434
						GLT1D1	1.69366	1.6544	-0.449209
						ADCY1	1.69304	1.56621	-0.235166
						VSTM2L	1.69251	1.63113	0.960883
						EML5	1.6921	1.59708	0.248487
						SPTAN1	1.69202	1.2016	-0.0843592
						SDK2	1.69151	1.61904	-0.573058
						ARRDC4	1.68231	1.20154	-0.210819
						PKIB	1.67842	1.35325	-1.23105
						ITGA4	1.67524	1.57204	-0.433589
						IGSF21	1.6719	1.70046	-0.645504
						MYO5B	1.65847	1.86772	-0.780624
						KCNF1	1.65419	2.26014	-0.00294664
						CACNA1H	1.65289	1.61403	0.818454
						ZFR2	1.65176	1.32334	-0.208486
						CCSER1	1.65062	2.24056	-0.547427
						RIMS2	1.64928	1.97942	-1.01339
						CDK5R2	1.64911	2.29939	-0.0352181
						AHI1	1.64882	1.43883	0.0269736
						RP4-536B24.2	1.64874	2.34895	-0.73374
						LGALSL	1.64568	1.2522	-0.423332
						GSE1	1.64049	1.64568	0.251995
						PHYHD1	1.63013	1.53525	-0.868308
						DHDDS	1.63001	1.32561	-0.0340489
						GAL3ST3	1.62654	1.2076	-0.0226116
						DOC2B	1.6258	1.62256	0.0791172
						G6PD	1.62215	1.50713	-0.262173
						PRELID2	1.61916	1.29604	-0.739249
						TLN2	1.61444	2.29428	-0.00874818
						KCNC4	1.61212	2.67385	-0.667423
						RABL5	1.6092	1.26347	-0.574167
						TSPAN7	1.60843	1.22392	-0.528129
						STXBP2	1.60757	1.42998	0.090599
						HPS6	1.60685	1.17427	-0.169892
						PLEKHA6	1.60422	1.76927	0.672967
						PDE4D	1.60164	1.38113	-0.487185
						TSPAN33	1.60074	1.4089	-0.630917
						ENTPD6	1.59762	0.894189	0.114519
						CCDC82	1.59762	0.796138	-0.607953
						CCDC148	1.59526	1.45829	-0.134286
						PPP2R2B	1.59079	1.62205	-1.22712
						MAST1	1.58397	0.957704	-0.213844
						FMN1	1.58317	2.18336	0.372828
						AGAP1	1.58174	1.98065	-0.228571
						C1GALT1	1.58157	1.53569	-0.317829
						ENDOV	1.58157	0.93145	-0.410856
						SLCO4A1	1.57723	1.49405	-0.0765562
						GAS2L1	1.57666	1.32837	-0.54278
						RNF11	1.57631	1.09675	-0.341764
						SDC2	1.57213	1.29161	-0.181827
						LAPTM4B	1.57161	1.30583	-0.38217
						WDR1	1.57158	1.04183	-0.633463
						EFCAB1	1.57143	1.48054	-0.324213
						NPDC1	1.56994	0.805798	0.032358
						BACE1	1.56942	1.87331	0.356122
						UBXN6	1.56212	1.55823	0.0431885
						AHNAK2	1.56189	2.40232	1.61741
						AGTPBP1	1.56053	0.949001	-0.352053
						RP11-204M4.2	1.55476	1.38348	-0.565116
						MYOZ1	1.55423	1.461	-0.302309
						DOCK9	1.55331	1.27777	-0.5951
						LIG4	1.55287	1.04077	-0.132999
						THEM4	1.54682	0.976161	-0.310749
						SPECC1L	1.54559	1.05485	-0.0542385
						RIC3	1.54526	1.14907	-0.456129
						LMLN	1.5437	1.45575	-0.0232542
						PDE6B	1.54282	1.56755	-0.476535
						AIPL1	1.54058	1.84133	-0.544721
						GAS7	1.53767	1.22677	-0.440011
						GNAL	1.53216	1.8573	-0.357365
						SLC1A7	1.5319	1.59315	-0.107226
						DZIP3	1.52863	0.948596	-0.369013
						COBLL1	1.52573	2.04332	-0.734872
						MYH10	1.52512	1.15818	0.515926
						SLC17A5	1.52426	1.10277	-0.526131
						GNAZ	1.52347	1.01234	0.0401094
						PLCH2	1.51836	1.20672	-0.0837628
						PLEKHH1	1.51788	1.45094	-0.021704
						SGCD	1.51756	2.73471	-0.787223
						MVP	1.51466	1.23716	0.100641
						RAP1GDS1	1.51413	0.843027	-0.162122
						IFT57	1.51348	1.01334	-0.356866
						DOC2A	1.51164	1.4685	-0.0378423
						SRL	1.50966	2.00682	-0.0793589
						C14orf142	1.50597	1.1721	-0.636062
						RP11-379K17.4	1.49494	2.70768	-1.29629
						SRRM4	1.4924	1.57901	0.338873
						ADAM11	1.49223	1.45791	1.00157
						PRCD	1.49155	1.68639	-1.20249
						SNAP25	1.49111	1.18377	-0.770277
						C7orf33	1.48629	1.90416	-0.700418
						SLC27A4	1.47405	1.15836	-0.0712219
						SYCE1L	1.47303	1.45014	-0.381555
						ATP2B1	1.47276	1.46468	0.271427
						TRPC7	1.47201	1.93147	-0.803535
						AMY2B	1.46971	1.17439	-0.243368
						VPS36	1.46799	0.910624	-0.476173
						ENO2	1.46152	0.89697	-0.551512
						BCL2L1	1.46089	1.40596	-0.162426
						PQLC1	1.45947	1.38855	-0.246245
						BACH1	1.45921	1.1745	0.459894
						DCLK2	1.45452	1.18327	0.190802
						CHGB	1.45371	1.09563	0.119967
						FBRSL1	1.4529	1.12701	0.497378
						HS6ST1	1.45196	1.35855	0.0650573
						SLC6A8	1.45099	1.31107	0.167126
						TPRG1L	1.45023	0.953571	-0.361706
						PPP1R3F	1.4467	1.4347	0.0842335
						GPR180	1.44328	1.24802	0.299192
						BAIAP2-AS1	1.44267	1.38936	0.497671
						ZNRF2	1.44003	1.25864	-0.428298
						EFHC2	1.43909	1.84321	0.13374
						KDM4C	1.43857	1.57067	-0.464132
						OSBP2	1.43658	1.48595	-0.200118
						LRCH1	1.43588	1.55182	-0.488603
						ACLY	1.43109	1.07542	0.396288
						Z83851.1	1.42828	1.58004	0.890638
						TTC8	1.42442	1.28634	-0.201095
						CAMSAP3	1.4221	1.43452	-0.0372282
						SGIP1	1.4192	1.13449	-0.471107
						RCVRN	1.4139	1.81117	-0.670042
						TRAF3	1.41041	1.59601	0.0835563
						HSPA4	1.40961	1.23848	-0.101639
						RALGAPA1P	1.40783	1.52819	-0.0911087
						C9orf41	1.40335	1.40376	-0.137287
						RP11-379B18.5	1.40101	2.08424	0.59145
						ZNF76	1.39924	0.81744	-0.0058737
						DUSP26	1.39773	1.1318	-0.476041
						TMEM150C	1.39297	1.23045	-0.294131
						CCDC60	1.39129	2.10606	0.632636
						PTP4A3	1.38994	1.38056	-0.6019
						KIF3B	1.38843	1.23223	0.109427
						GPX3	1.38313	1.61174	-0.634207
						KIF1B	1.37655	1.27428	0.0444954
						SLC38A1	1.37587	1.13113	0.0738443
						MYT1	1.37288	1.43351	-0.0933609
						GRHL1	1.37021	1.30704	0.0943157
						CAMK2G	1.36656	0.973499	-0.244847
						TCN2	1.36195	1.1089	-0.190559
						AFF1	1.35721	1.39848	-0.322878
						RABGAP1L	1.35706	1.61963	-0.195546
						CPE	1.35436	1.22895	-0.292383
						SEMA3F	1.348	1.4205	0.020617
						NDNF	1.34765	1.33896	-0.480948
						PTMS	1.34576	1.0375	-0.235733
						TRAC	1.34136	2.56886	-1.46246
						AKAP13	1.34053	1.76533	0.742231
						FASN	1.34049	1.86509	0.873165
						CROT	1.34021	1.40471	-0.474692
						RBFOX3	1.33872	1.59077	0.396323
						ATP5A1	1.33715	1.03244	-0.144336
						TMEM53	1.33578	1.2693	-0.370643
						MTX3	1.33515	1.2924	-0.0943853
						ZDBF2	1.3341	1.16999	-0.130766
						MYO5A	1.33291	1.6493	0.105047
						BIN1	1.3305	0.968956	0.325523
						LPGAT1	1.32919	1.42017	0.0720997
						SORL1	1.32899	1.11023	-0.207747
						OSCP1	1.32212	1.03723	-0.400941
						LINC01128	1.32205	1.39166	0.0975009
						GRK4	1.32149	1.01276	-0.532996
						GNG4	1.31371	1.02862	0.469173
						FAM35A	1.31289	0.996751	-0.257364
						GPR98	1.31274	1.98646	0.826445
						NME1	1.31012	1.18942	-0.332424
						OGFRL1	1.30901	1.38301	-0.227854
						ASUN	1.30831	1.12752	-0.407613
						SRRM3	1.30282	1.48192	-0.118325
						FHOD3	1.3008	1.42961	0.00612311
						SPATA6	1.29533	1.30876	0.035057
						CLTB	1.29279	1.33049	0.53386
						DOPEY2	1.29189	1.41461	0.278828
						OSTF1	1.28084	1.55893	-0.580065
						AKAP1	1.27765	0.871448	0.0902623
						PCBP4	1.27699	1.27877	-0.122725
						POLR2A	1.27485	1.11067	-0.283697
						PPA1	1.27432	0.871033	-0.763891
						LINC00936	1.27171	1.41745	-0.103997
						PPM1L	1.27104	1.38217	0.367018
						BBS4	1.26826	0.931201	-0.197821
						MYLK	1.26365	1.40382	-0.415717
						ABCC1	1.26336	1.18932	-0.016989
						PABPC4	1.26252	1.13151	-0.00944505
						HIPK2	1.26178	1.54649	0.220895
						CEP164	1.2612	1.93183	0.413595
						CCNJL	1.25719	1.05961	-0.0668972
						ECI1	1.25476	1.1229	-0.153294
						ZBTB34	1.24959	1.04689	-0.317536
						ANKRD53	1.24885	1.90533	1.73599
						CADM2	1.24361	1.18532	-0.18984
						WDTC1	1.2385	1.92202	-0.517915
						HKR1	1.23773	1.18474	-0.232914
						ALS2	1.23175	1.2014	-0.100038
						NISCH	1.23029	0.981576	0.291662
						MOK	1.2284	1.45546	-0.312834
						PPFIA2	1.22637	1.25039	-0.324839
						ABCG1	1.22424	1.13415	0.0693936
						WASF3	1.22405	0.948941	-0.230558
						PCLO	1.21885	1.36238	0.254481
						ASIC4	1.21686	1.5082	0.0113333
						ABL2	1.21466	1.24474	0.399404
						TMEM14B	1.21372	0.99321	-0.524486
						ZBTB7A	1.21016	1.36915	0.169234
						DHRS7	1.20961	0.984638	-0.316477
						CES2	1.20709	0.814731	0.126878
						WDR7	1.20425	1.15337	-0.110759
						MAOB	1.2032	1.96774	-0.926172
						EPB41L5	1.201	0.957907	-0.369963
						APLP1	1.20023	0.748353	0.472259
						KCNAB2	1.19663	1.04499	-0.0358653
						MTFR1	1.19491	1.19466	-0.0649222
						TMOD2	1.19453	1.20702	-0.20745
						LCLAT1	1.19257	0.947142	-0.707267
						C14orf79	1.19084	1.31352	-0.283667
						TOMM70A	1.18862	0.735148	0.0108749
						UQCC2	1.18585	1.14573	-0.160412
						TBC1D24	1.18497	0.988775	0.0340477
						FBXO31	1.18307	1.09944	-0.0184448
						LRRIQ1	1.18219	1.22834	-0.13786
						KIF21A	1.17474	0.865894	-0.624421
						DUSP8	1.17403	1.05234	-0.606351
						KSR1	1.16957	1.50404	0.012147
						AMN1	1.16893	0.921672	-0.55236
						CLMN	1.16666	1.39857	-0.127574
						ZNF778	1.16579	1.28713	0.144462
						USH2A	1.15836	1.82805	-0.249293
						NME1-NME2	1.15752	1.02267	-0.112658
						TULP4	1.15679	1.07064	0.205345
						CPEB4	1.15082	1.42736	-0.137591
						WWP1	1.15033	0.952096	-0.517316
						NTM	1.14525	1.55688	-0.0618843
						SLC1A6	1.1426	1.09226	0.1037
						RORA	1.14082	1.38389	-0.170809
						PLEKHA5	1.13339	1.21388	-0.130804
						ADAM19	1.12799	1.47693	0.0192362
						ANKRD17	1.12549	1.27944	0.281504
						TMEM244	1.12261	1.63385	-0.623978
						PRDX1	1.12247	1.45175	-0.0467352
						VWA8	1.12028	1.23113	-0.00313768
						PEG10	1.11891	1.43729	0.294998
						SOGA2	1.10599	1.09698	-0.228084
						SYT1	1.10153	0.950381	0.0414099
						THSD7A	1.09639	1.82574	0.635812
						DMD	1.08666	1.3355	-0.38906
						ARL6IP5	1.08472	0.916108	-0.647339
						PLXDC1	1.08082	1.50556	-1.01863
						CORO2B	1.06769	0.781959	-0.242095
						ARL6	1.06089	1.36353	-0.218402
						PARVB	1.05862	1.28919	0.0467462
						STRADB	1.05755	0.925206	0.368952
						KB-431C1.4	1.055	1.4638	-0.0487185
						KIF1A	1.04934	1.12295	0.0706743
						ARFGEF1	1.04245	1.13857	-0.186572
						WDR17	1.03374	1.40556	-0.0767167
						PDIA5	1.0321	1.61341	0.216834
						PVRL1	1.02707	1.10924	0.16468
						C12orf5	1.02542	0.902688	-0.0904503
						CYB561	1.02012	1.35372	0.23841
						RAPGEF5	1.0194	2.19323	1.05378
						MRPS25	1.0184	0.895502	0.0409955
						BTRC	1.01206	0.933104	-0.0473276
						KIAA1614	0.99675	1.35073	0.339309
						WDR35	0.995374	1.02488	-0.0184243
						AGL	0.991085	1.30515	0.163257
						ZNF30	0.987186	1.22062	-0.103568
						BAG1	0.971896	0.891612	-0.018683
						LMO4	0.969476	1.15516	1.01825
						CBWD1	0.967856	1.05933	-0.422198
						PAFAH1B1	0.963236	0.786433	0.282111
						DIMT1	0.958509	0.970683	-0.172223
						APMAP	0.957341	0.967956	0.0260036
						ARF3	0.954585	1.0608	-0.0772258
						CACNA2D1	0.953985	1.23008	0.511474
						PTGES2	0.952991	1.06984	0.242814
						MAP9	0.9465	1.31939	-0.100037
						PPP1R9A	0.944543	0.994107	-0.0983659
						C1orf122	0.940328	0.868926	-0.0508994
						ACOT8	0.933851	0.982467	-0.315207
						TRAK2	0.926398	1.22732	0.21576
						MKL1	0.921203	1.16923	0.171004
						TTLL7	0.918224	0.953336	0.0806227
						NCDN	0.907331	0.99274	0.0368378
						TAF1B	0.880887	1.47838	-0.0736201
						LEPREL2	0.869313	1.12435	0.263122
						PCBD1	0.862795	0.955008	-0.0894255
						CISD1	0.859917	0.961333	-0.078737
						TEAD3	0.847637	1.01678	0.245899
						MYCN	0.84157	0.74132	0.976645
						FASTKD1	0.832321	0.930599	0.211014
						TTC3	0.810755	1.03182	0.493159
						FAM161A	0.8071	1.59952	-0.265348
						DAP3	0.804246	0.840576	-0.0511467
						NDUFB1	0.801641	0.954159	-0.126819
						C1QBP	0.801541	1.01566	0.345263
						ATP5G1	0.780904	0.832563	-0.165022
						DICER1	0.769408	1.07457	0.169862
						TMEM261	0.736235	0.720231	-0.161803
						ZSCAN30	0.718447	0.95379	0.14004
						ENAH	0.713166	1.20975	0.657743
						PDE6G	-1.02906	1.34713	-1.21383

## Sheet: Table S3
Supplementary Table 3. Enriched biological process terms from cone-enriched gene signature (related to Figure 2)
Top 100 biological process terms associated with cone gene signature
Term	P-value	Adjusted P-value	Old P-value	Old Adjusted P-value	Z-score	Combined Score	Genes
sensory perception of light stimulus (GO:0050953)	1.74167e-24	2.8067e-21	1.67543e-20	2.69995e-17	-2.18749	103.517	SLC24A2;RD3;GUCY2D;ARL6;PRCD;CRX;GUCA1A;GUCA1C;CACNA1F;ARR3;GRK1;RS1;RDH12;GNAT2;OPN1LW;RDH10;SLITRK6;PDE6C;PDE6B;CNGA3;RGS9;IMPG1;CNNM4;BBS4;IMPG2;CHRNB2;RCVRN;PDE6H;PDE6G;GPR98;ABCA4;MYO5A;USH2A;RAX2;GJD2;RPGRIP1;RP1L1;CACNB2;RP1;MYO3B;OPN1MW;FAM161A;RBP3;CNGB3;UNC119;KIFC3;AIPL1;CNGB1
visual perception (GO:0007601)	8.43779e-25	2.7195e-21	9.723e-21	2.69995e-17	-2.1816	103.307	SLC24A2;RD3;GUCY2D;ARL6;PRCD;CRX;GUCA1A;GUCA1C;CACNA1F;ARR3;GRK1;RS1;GNAT2;RDH12;OPN1LW;RDH10;SLITRK6;PDE6C;PDE6B;CNGA3;RGS9;IMPG1;CNNM4;BBS4;IMPG2;CHRNB2;RCVRN;PDE6H;PDE6G;GPR98;ABCA4;MYO5A;USH2A;RAX2;GJD2;RPGRIP1;RP1L1;CACNB2;RP1;MYO3B;FAM161A;OPN1MW;RBP3;CNGB3;UNC119;KIFC3;AIPL1;CNGB1
detection of light stimulus (GO:0009583)	6.57036e-20	7.05876e-17	1.75685e-16	1.88744e-13	-2.18445	81.2389	GUCY2D;ATP8A2;SDC2;PLEKHB1;GUCA1A;GUCA1C;CACNA1F;GRK1;GNGT2;GNAT2;RDH12;GRM6;OPN1LW;RDH10;PDE6C;CNGA3;PDE6B;GPC5;RGS9;EYS;RCVRN;ELOVL4;PDE6G;ABCA4;CACNA2D4;RBP4;RP1;OPN1MW;RBP3;RGS9BP;CNGB3;UNC119;AIPL1;CNGB1
detection of visible light (GO:0009584)	4.25422e-19	3.42784e-16	9.87348e-16	7.95556e-13	-2.21781	78.975	GUCY2D;ATP8A2;SDC2;GUCA1A;GUCA1C;CACNA1F;GRK1;GNAT2;RDH12;GRM6;OPN1LW;RDH10;PDE6C;CNGA3;PDE6B;GPC5;RGS9;EYS;RCVRN;ELOVL4;PDE6G;ABCA4;CACNA2D4;RBP4;RP1;OPN1MW;RBP3;RGS9BP;CNGB3;AIPL1;CNGB1
detection of external stimulus (GO:0009581)	6.97324e-18	4.49495e-15	3.98012e-15	2.56558e-12	-2.25159	74.3831	GUCY2D;ATP8A2;SDC2;PLEKHB1;GUCA1A;GUCA1C;CACNA1F;TTN;GRK1;GNGT2;GNAT2;RDH12;GRM6;OPN1LW;RDH10;PDE6C;PIEZO1;CNGA3;PDE6B;GPC5;RGS9;EYS;RCVRN;ELOVL4;PDE6G;GPR98;ABCA4;CACNA2D4;NR2F6;RBP4;RP1;OPN1MW;RBP3;RGS9BP;CNGB3;UNC119;AIPL1;CNGB1
detection of abiotic stimulus (GO:0009582)	1.28509e-17	6.90305e-15	6.38357e-15	3.42904e-12	-2.25653	73.5783	GUCY2D;ATP8A2;SDC2;PLEKHB1;GUCA1A;GUCA1C;CACNA1F;TTN;GRK1;GNGT2;RDH12;GNAT2;GRM6;OPN1LW;RDH10;PDE6C;PIEZO1;PDE6B;CNGA3;GPC5;RGS9;EYS;RCVRN;ELOVL4;PDE6G;GPR98;ABCA4;CACNA2D4;NR2F6;RBP4;RP1;OPN1MW;RBP3;RGS9BP;CNGB3;UNC119;AIPL1;CNGB1
synaptic transmission (GO:0007268)	5.37864e-16	2.47648e-13	6.60588e-14	3.04154e-11	-2.3371	67.8383	SNAP25;KCNG2;DOC2A;RASGRF2;KCNC4;GRIK4;GNGT2;GRM6;KIF1B;PRKACB;CHRNB2;NSF;SLC38A1;CHRNB4;KCNH6;MINK1;TMOD2;KCNAB2;GABRG2;SYN1;GJD2;CACNB2;ADCY9;ALS2;DNAJC5;AKAP9;AMPH;PAFAH1B1;NAPB;CHRNA3;MAOA;STXBP1;SLC1A2;SLC1A4;ADCY1;SLC1A6;CPLX1;CACNA1G;GNG4;SLC17A7;NPTX1;SNCB;CAMK2G;CACNG4;RIC3;KCNF1;SLC12A5;SYT1;KCNIP2;KCNB1;KCNB2;MYO5A;GNAL;DLG4;KCNS2;GNB3;UNC119;HCN1
sensory perception (GO:0007600)	5.5753e-15	1.99658e-12	4.7352e-13	1.90769e-10	-2.32006	62.5016	THRB;WDR1;GUCA1A;GUCA1C;ARR3;RS1;GNAT2;OPN1LW;CNGA3;RGS9;BBS4;CHRNB2;SRRM4;GJD2;CACNB2;RP1;MYO3B;OPN1MW;FAM161A;RBP3;CNGB3;KIFC3;AIPL1;CNGB1;SLC24A2;RD3;SLC24A4;GUCY2D;ARL6;PRCD;CRX;CACNA1F;GRK1;RDH12;RDH10;SLITRK6;PDE6C;PDE6B;SCN3B;CNNM4;IMPG1;IMPG2;ASIC1;RCVRN;PDE6H;PDE6G;GPR98;ABCA4;TRPV2;MYO5A;USH2A;RAX2;RP1L1;RPGRIP1;TTC8;GNAL;REEP2;UNC119
phototransduction (GO:0007602)	1.60356e-15	6.46035e-13	5.47951e-13	1.96227e-10	-2.1958	61.6314	GUCY2D;SDC2;PLEKHB1;GUCA1A;GUCA1C;GRK1;GNGT2;GNAT2;RDH12;OPN1LW;RDH10;PDE6C;CNGA3;PDE6B;GPC5;RGS9;RCVRN;PDE6G;ABCA4;RBP4;RP1;OPN1MW;RBP3;RGS9BP;CNGB3;UNC119;AIPL1;CNGB1
phototransduction, visible light (GO:0007603)	5.21037e-14	1.6793e-11	1.0696e-11	3.44731e-09	-2.18886	54.3057	RCVRN;GUCY2D;PDE6G;SDC2;ABCA4;GUCA1A;GUCA1C;GRK1;RBP4;RP1;OPN1MW;RDH12;RBP3;OPN1LW;RGS9BP;RDH10;CNGB3;PDE6C;CNGA3;PDE6B;GPC5;AIPL1;RGS9;CNGB1
detection of light stimulus involved in sensory perception (GO:0050962)	2.18003e-09	5.85519e-07	2.56551e-07	6.3605e-05	-2.71283	38.9311	RBP4;ATP8A2;GNAT2;GRM6;RGS9BP;CACNA2D4;CACNA1F;EYS;CNGB1
detection of light stimulus involved in visual perception (GO:0050908)	2.18003e-09	5.85519e-07	2.56551e-07	6.3605e-05	-2.70889	38.8747	RBP4;ATP8A2;GNAT2;RGS9BP;GRM6;CACNA2D4;CACNA1F;EYS;CNGB1
response to light stimulus (GO:0009416)	2.40957e-09	5.97388e-07	3.46537e-08	1.01535e-05	-2.37309	34.0081	GUCY2D;ATP8A2;SDC2;PLEKHB1;SLC1A2;ATP1A3;GUCA1A;GUCA1C;CACNA1F;GRK1;GNGT2;RDH12;GNAT2;GRM6;OPN1LW;RDH10;PDE6C;PDE6B;CNGA3;GPC5;RGS9;EYS;CHRNB2;RCVRN;ELOVL4;PDE6G;ABCA4;CACNA2D4;NR2F6;RBP4;RP1;OPN1MW;RBP3;RGS9BP;CNGB3;UNC119;AIPL1;CNGB1
photoreceptor cell maintenance (GO:0045494)	1.03884e-08	2.39157e-06	3.59285e-07	7.79426e-05	-2.48207	32.1268	RP1L1;RP1;RDH12;CDHR1;GPR98;MAK;ABCA4;PROM1;USH2A;NXNL1;BBS4
regulation of rhodopsin mediated signaling pathway (GO:0022400)	1.40524e-07	1.81163e-05	2.49951e-06	0.000298368	-2.56094	27.9621	GRK1;RCVRN;GUCY2D;RGS9BP;PDE6G;GUCA1A;PDE6B;GUCA1C;RGS9;CNGB1
regulation of transmembrane transport (GO:0034762)	3.91618e-08	7.88866e-06	3.7686e-07	7.79426e-05	-2.33259	27.4081	KCNG2;CATSPER2;RASGRF2;KCNC4;NEDD4L;CACNA1F;CLCN3;CACNA1H;CACNA1G;JPH3;GRM6;CA2;GSG1L;DMD;SCN3B;CACNG4;KCNF1;MEF2C;KCNH6;KCNIP2;KCNB1;PDE4D;CACNA2D1;KCNB2;MINK1;TRPV2;ACSL6;MYO5A;KCNAB2;CACNA2D4;MAPK8IP2;CACNB2;DLG4;KCNS2;HCN1;PTPN3
regulation of ion transmembrane transport (GO:0034765)	4.43151e-08	7.93486e-06	4.20448e-07	7.79426e-05	-2.30993	27.1284	KCNG2;CATSPER2;RASGRF2;KCNC4;NEDD4L;CACNA1F;CLCN3;CACNA1H;CACNA1G;JPH3;GRM6;GSG1L;DMD;SCN3B;CACNG4;KCNF1;MEF2C;KCNH6;KCNIP2;KCNB1;PDE4D;CACNA2D1;KCNB2;MINK1;TRPV2;ACSL6;MYO5A;KCNAB2;CACNA2D4;MAPK8IP2;CACNB2;DLG4;KCNS2;HCN1;PTPN3
organic anion transport (GO:0015711)	4.23521e-08	7.93486e-06	4.02965e-07	7.79426e-05	-2.29794	26.9876	SNAP25;SLC23A2;SLC46A1;ATP8A2;ATP8A1;STXBP1;SLC1A2;SLC1A4;PLA2G5;CROT;SLC1A6;SLC1A7;CPLX1;CA2;SLC16A6;SLC17A5;ARL6IP5;SLC17A7;EMB;SLC38A3;SLC25A22;SLC38A5;PRELID2;SLC38A1;SYT1;ACSL1;ABCA4;ACSL6;ABCA7;ATP11A;SLC6A6;SLC6A8;XK;SLCO4A1;ABCG1;SLC27A4
regulation of vesicle-mediated transport (GO:0060627)	7.45643e-08	1.07601e-05	6.58229e-07	9.72528e-05	-2.35522	26.9429	RAB3B;NAPB;DOC2A;STXBP1;STXBP2;NEDD4L;DOC2B;CPLX2;CPLX1;BICD1;CACNA1H;CACNA1G;RIMS2;VTN;PCLO;ABL2;SH3GL2;PACSIN1;NSF;CAMK1D;SYK;SYT1;SGIP1;ABCA7;SORL1;SYN1;STXBP5L;AHI1;SYNJ1;DLG4;DNAJC6;BIN1;UNC119;CDK5R2
establishment of vesicle localization (GO:0051650)	3.3582e-08	7.21566e-06	4.35298e-07	7.79426e-05	-2.24958	26.6333	SNAP25;MREG;DOC2A;SYT1;ARL6;MYO5A;CPLX2;CPLX1;PCLO;SYNJ1;KIF3B;DNAJC5;AMPH;PIP5K1C;SH3GL2;BBS4;PAFAH1B1;PACSIN1
regulation of neuron projection development (GO:0010975)	6.14817e-08	9.90777e-06	5.63479e-07	9.55839e-05	-2.2922	26.4111	ROBO2;SNAP25;CHRNA3;ATP8A2;SDC2;SEZ6;NDNF;SEMA3F;DPYSL3;INPP5J;NPTN;ABL2;DMD;LZTS1;PACSIN1;CHRNB2;RAP1GAP2;MEF2C;CAMK1D;CDKL5;NEGR1;TRPV2;ACSL6;BMP7;NME1;MAP1B;NEURL1;CNTN1;SARM1;CDK5R1;PAFAH1B1;ITM2C
synaptic vesicle exocytosis (GO:0016079)	3.17006e-07	3.72161e-05	6.47628e-06	0.000596372	-2.57954	26.3081	SNAP25;PCLO;DOC2A;SYT1;DNAJC5;PIP5K1C;CPLX2;CPLX1
regulation of membrane potential (GO:0042391)	9.5333e-08	1.28024e-05	8.22392e-07	0.00011044	-2.33183	26.2701	CHRNA3;CATSPER2;SEZ6;NEDD4L;CACNA1F;SLC1A6;CACNA1H;CACNA1G;RIMS2;ARL6IP5;PIEZO1;DMD;SLC17A7;CNGA3;SCN3B;CACNG4;ASIC1;CHRNB2;CHRNB4;MEF2C;KCNH6;KCNIP2;MAPK8IP2;GJD2;PEX5L;DLG4;PKP2;CNGB3;BCL2L1;CNGB1;HCN1
anion transport (GO:0006820)	7.67865e-08	1.07601e-05	6.63842e-07	9.72528e-05	-2.26692	25.9328	SNAP25;SLC23A2;SLC46A1;ATP8A2;ATP8A1;STXBP1;SLC1A2;SLC1A4;PLA2G5;CROT;SLC1A6;CLCN3;SLC1A7;CPLX1;ANKH;CA2;SLC17A5;SLC16A6;ARL6IP5;SLC17A7;EMB;SLC26A10;SLC38A3;SLC25A22;SLC38A5;PRELID2;SLC38A1;SLC12A5;SYT1;ACSL1;ABCA4;ACSL6;ABCA7;ATP11A;GABRG2;ANO2;SLC6A6;XK;SLC6A8;CLCN4;SLCO4A1;ABCG1;SLC27A4
establishment of organelle localization (GO:0051656)	5.97875e-08	9.90777e-06	5.94019e-07	9.57262e-05	-2.21946	25.573	SNAP25;MREG;DOC2A;SYT1;ARL6;MYO5A;CPLX2;CPLX1;RHOT2;TMEM201;PCLO;SYNJ1;KIF3B;MAP1B;DNAJC5;AMPH;KIF1B;PIP5K1C;MAP4;MYH10;SH3GL2;BBS4;PAFAH1B1;PACSIN1
rhodopsin mediated signaling pathway (GO:0016056)	3.88279e-07	4.03685e-05	5.07981e-06	0.000496128	-2.49168	25.2094	GRK1;RCVRN;GUCY2D;RGS9BP;PDE6G;GUCA1A;PDE6B;GUCA1C;RGS9;CNGB1
neurotransmitter transport (GO:0006836)	6.54116e-08	1.00391e-05	7.39975e-07	0.000103693	-2.0908	24.0631	SNAP25;SLC38A1;SYT1;MAOA;STXBP1;DOC2B;CPLX2;CPLX1;CPLX4;SYN1;RIMS2;SLC6A6;SLC6A8;SV2B;SYNJ1;DNAJC5;SLC17A7;STX3
regulation of neuron differentiation (GO:0045664)	3.80201e-07	4.03685e-05	2.65107e-06	0.000305157	-2.31985	23.471	ROBO2;SNAP25;CHRNA3;ATP8A2;SDC2;SEZ6;CRX;NDNF;SEMA3F;GDPD5;SALL1;DPYSL3;NPTN;INPP5J;ABL2;DMD;LZTS1;PACSIN1;CHRNB2;RAP1GAP2;MEF2C;CDKL5;CAMK1D;NEGR1;TRPV2;ACSL6;DICER1;BMP7;NME1;ISL2;BIN1;MAP1B;TTC3;NEURL1;SARM1;CNTN1;PAFAH1B1;CDK5R1;ITM2C
carboxylic acid transport (GO:0046942)	3.23317e-07	3.72161e-05	2.37044e-06	0.000293843	-2.24531	22.8994	SNAP25;SLC23A2;SLC46A1;STXBP1;SLC1A2;SLC1A4;PLA2G5;CROT;SLC1A6;SLC1A7;CPLX1;SLC17A5;ARL6IP5;SLC16A6;SLC17A7;EMB;SLC38A3;SLC25A22;SLC38A5;SLC38A1;SYT1;ACSL1;ACSL6;SLC6A6;SLC6A8;XK;SLC27A4
organic acid transport (GO:0015849)	3.86876e-07	4.03685e-05	2.75961e-06	0.000306697	-2.24863	22.7504	SNAP25;SLC23A2;SLC46A1;STXBP1;SLC1A2;SLC1A4;PLA2G5;CROT;SLC1A6;SLC1A7;CPLX1;SLC17A5;ARL6IP5;SLC16A6;SLC17A7;EMB;SLC38A3;SLC25A22;SLC38A5;SLC38A1;SYT1;ACSL1;ACSL6;SLC6A6;SLC6A8;XK;SLC27A4
organelle localization (GO:0051640)	1.93482e-07	2.39843e-05	1.68248e-06	0.000216906	-2.12143	22.568	MEF2C;MREG;ARL6;CEP120;MYO5A;CPLX2;RHOT2;TMEM201;ATCAY;KIF3B;ASUN;MYO5B;MAP1B;SYNDIG1;MAP6;DMD;KIF1B;MYH10;BBS4;PAFAH1B1
regulation of exocytosis (GO:0017157)	4.53615e-07	4.56876e-05	3.53282e-06	0.00037864	-2.19122	21.8983	NSF;RAB3B;NAPB;DOC2A;SYK;SYT1;STXBP1;STXBP2;DOC2B;CPLX2;CPLX1;CACNA1H;SYN1;CACNA1G;STXBP5L;RIMS2;PCLO;CDK5R2
neuron projection morphogenesis (GO:0048812)	5.18322e-07	4.97856e-05	3.6419e-06	0.00037864	-2.19881	21.7853	CHRNB2;NTNG2;ATP8A2;DST;SDC2;MINK1;ADCY1;DICER1;CACNA1F;MAPK8IP2;BMP7;MYO16;PARD6B;ALS2;DLG4;MAP2;SLITRK6;MAP6;LPPR4;NPTX1;PAFAH1B1;GAS7;PACSIN1
response to radiation (GO:0009314)	1.32872e-06	0.000115743	7.85315e-06	0.000684073	-2.36684	21.4534	GUCY2D;ATP8A2;SDC2;PLEKHB1;SLC1A2;ATP1A3;GUCA1A;GUCA1C;CACNA1F;GRK1;GNGT2;GNAT2;RDH12;OPN1LW;GRM6;RDH10;PDE6C;PDE6B;CNGA3;GPC5;RGS9;EYS;CHRNB2;RCVRN;ELOVL4;PDE6G;ABCA4;LIG4;CACNA2D4;NR2F6;RBP4;RP1;OPN1MW;RBP3;RGS9BP;CNGB3;UNC119;AIPL1;BCL2L1;CNGB1
neuron projection development (GO:0031175)	5.25197e-07	4.97856e-05	3.82842e-06	0.000385593	-2.12031	21.0075	MCF2;PRICKLE2;TNC;PPP1R9A;GDPD5;BMP7;CAMSAP1;ATCAY;CLMN;RTN4RL1;MAP2;MAP1B;CNTN1;TBC1D24;CCDC64;STX3;NCDN;BBS4;CDK5R1;MATN2
cell projection morphogenesis (GO:0048858)	1.54553e-06	0.000127724	8.99157e-06	0.000760945	-2.28505	20.4869	ATP8A2;SDC2;ADCY1;CACNA1F;PARD6B;MAP2;SLITRK6;MAP6;NPTX1;CC2D2A;BBS4;PACSIN1;CHRNB2;NTNG2;DST;MINK1;DICER1;MAPK8IP2;BMP7;MYO16;AHI1;ALS2;DLG4;LPPR4;PAFAH1B1;GAS7
amino acid transport (GO:0006865)	7.75397e-07	7.1403e-05	5.37225e-06	0.000509258	-2.12364	20.2747	SNAP25;SLC38A1;SLC46A1;SYT1;STXBP1;SLC1A2;SLC1A4;SLC1A6;CPLX1;SLC1A7;SLC6A6;SLC6A8;XK;ARL6IP5;SLC17A5;SLC17A7;SLC38A3;SLC25A22;SLC38A5
regulation of synaptic transmission (GO:0050804)	1.90106e-06	0.000152041	1.06958e-05	0.000861811	-2.28959	20.1286	SLC24A2;RAB3B;NAPB;SNAP25;CHRNA3;STXBP1;KCNC4;CPLX2;CPLX4;JPH3;GRM6;CA2;NPTN;STX3;NCDN;ASIC1;CHRNB2;CHRNB4;MEF2C;SYT1;SYP;MAPK8IP2;SYN1;NISCH;SYNJ1;DLG4;NEURL1
cell part morphogenesis (GO:0032990)	2.40228e-06	0.000172057	1.30645e-05	0.00100254	-2.2925	19.8706	ATP8A2;SDC2;ADCY1;CACNA1F;PARD6B;MAP2;SLITRK6;MAP6;NPTX1;CC2D2A;BBS4;PACSIN1;CHRNB2;NTNG2;DST;MINK1;DICER1;MAPK8IP2;BMP7;MYO16;AHI1;ALS2;DLG4;LPPR4;BCL2L1;PAFAH1B1;GAS7
neuron development (GO:0048666)	1.4586e-06	0.000123713	9.20784e-06	0.000760945	-2.178	19.5966	ROBO2;MEF2C;ACSL6;DICER1;HS6ST1;NR2F6;RP1L1;RPGRIP1;ISL2;RP1;GNAT2;SALL3;MAP2;PDE6C;CNGA3;BBS4;HCN1;PACSIN1
regulation of cell projection organization (GO:0031344)	3.02035e-06	0.000207119	1.59275e-05	0.00109222	-2.29208	19.4419	ROBO2;SNAP25;CHRNA3;ATP8A2;SDC2;SEZ6;NDNF;SEMA3F;PODXL;DPYSL3;NPTN;INPP5J;ABL2;DMD;LZTS1;BBS4;PACSIN1;CHRNB2;RAP1GAP2;MEF2C;CDKL5;CAMK1D;NEGR1;TRPV2;ACSL6;BMP7;NME1;MYO3B;MAP1B;NEURL1;TBC1D24;CNTN1;SARM1;PAFAH1B1;CDK5R1;ITM2C
positive regulation of neuron projection development (GO:0010976)	1.17881e-06	0.000105537	7.48756e-06	0.000670344	-2.11495	19.3654	ROBO2;CDKL5;ATP8A2;CAMK1D;NEGR1;TRPV2;ACSL6;SEZ6;NDNF;BMP7;NME1;MAP1B;DPYSL3;NEURL1;CNTN1;NPTN;ABL2;DMD;PAFAH1B1;PACSIN1
positive regulation of nervous system development (GO:0051962)	3.30848e-06	0.00022215	1.7149e-05	0.00115148	-2.29877	19.3376	ROBO2;ATP8A2;CRX;SEZ6;NDNF;GDPD5;SALL1;DPYSL3;SYNDIG1;NPTN;ABL2;DMD;WASF3;PACSIN1;MEF2C;CAMK1D;CDKL5;NEGR1;SERPINF1;TRPV2;ACSL6;LIG4;DICER1;BMP7;NME1;DCT;BIN1;MAP1B;NEURL1;CNTN1;PAFAH1B1
exocytosis (GO:0006887)	2.32509e-06	0.000170313	1.27358e-05	0.00100116	-2.18758	18.9835	SNAP25;DOC2A;WDR1;STXBP1;STXBP2;CPLX2;CPLX1;CPLX4;TTN;RIMS2;PCLO;PIP5K1C;STX3;MYH10;ARFGEF1;NSF;SYT1;ACTN1;CADPS;MYO5A;SCAMP1;STXBP5L;DNAJC5;SCG3;PLCD4;LLGL2
positive regulation of neurogenesis (GO:0050769)	3.48782e-06	0.000229413	1.79468e-05	0.00118046	-2.26473	18.9784	ROBO2;ATP8A2;CRX;SEZ6;NDNF;GDPD5;SALL1;DPYSL3;NPTN;ABL2;DMD;PACSIN1;MEF2C;CAMK1D;CDKL5;NEGR1;SERPINF1;TRPV2;ACSL6;LIG4;DICER1;BMP7;NME1;DCT;BIN1;MAP1B;NEURL1;CNTN1;PAFAH1B1
establishment of synaptic vesicle localization (GO:0097480)	2.02847e-06	0.000152041	1.45729e-05	0.00102106	-2.1048	18.5041	SNAP25;PCLO;DOC2A;SYNJ1;SYT1;DNAJC5;AMPH;PIP5K1C;CPLX2;CPLX1;SH3GL2;PACSIN1
synaptic vesicle transport (GO:0048489)	2.02847e-06	0.000152041	1.45729e-05	0.00102106	-2.10178	18.4775	SNAP25;PCLO;DOC2A;SYT1;SYNJ1;DNAJC5;AMPH;PIP5K1C;CPLX2;CPLX1;SH3GL2;PACSIN1
potassium ion transport (GO:0006813)	2.50583e-06	0.000175572	1.40541e-05	0.00102106	-2.08054	17.9914	NSF;SLC24A2;KCNF1;KCNG2;SLC24A4;SLC12A5;KCNH6;KCNIP2;KCNB1;KCNB2;KCNC4;ATP1A3;KCNAB2;KCNT2;KCNS2;CNGB3;CNGA3;TMEM38A;CNGB1;HCN1
dicarboxylic acid transport (GO:0006835)	2.02847e-06	0.000152041	1.45729e-05	0.00102106	-2.03951	17.93	SNAP25;SLC46A1;SYT1;STXBP1;ARL6IP5;SLC1A2;SLC17A7;SLC1A4;SLC1A6;SLC25A22;CPLX1;SLC1A7
inorganic cation transmembrane transport (GO:0098662)	7.29303e-06	0.000460891	3.44242e-05	0.00217548	-2.20732	16.9574	SLC24A2;KCNG2;SLC24A4;CATSPER2;KCNC4;ATP5A1;SLC40A1;ATP1A3;CACNA1F;ATP5G1;CACNA1H;CACNA1G;ASIC4;JPH3;KCNT2;CNGA3;SLC17A7;TMEM38A;SCN3B;CACNG4;ASIC1;TRPC7;KCNF1;KCNH6;KCNIP2;KCNB1;CACNA2D1;KCNB2;TRPV2;KCNAB2;ATP2B1;CACNA2D4;CACNB2;KCNS2;CNGB3;ATP6V0D2;CNGB1;HCN1
positive regulation of neuron differentiation (GO:0045666)	6.57682e-06	0.000423942	3.10978e-05	0.00200457	-2.17473	16.8888	ROBO2;MEF2C;CAMK1D;CDKL5;ATP8A2;NEGR1;TRPV2;CRX;SEZ6;ACSL6;NDNF;GDPD5;BMP7;NME1;SALL1;MAP1B;DPYSL3;NEURL1;CNTN1;NPTN;ABL2;DMD;PAFAH1B1;PACSIN1
positive regulation of cell projection organization (GO:0031346)	1.14994e-05	0.000699294	5.03423e-05	0.00312026	-2.16744	15.7474	ROBO2;CAMK1D;CDKL5;ATP8A2;NEGR1;TRPV2;SEZ6;ACSL6;NDNF;BMP7;NME1;MYO3B;MAP1B;DPYSL3;NEURL1;CNTN1;NPTN;ABL2;DMD;BBS4;PAFAH1B1;PACSIN1
positive regulation of calcium ion-dependent exocytosis (GO:0045956)	1.45463e-05	0.000868201	0.000121314	0.00716947	-2.04934	14.446	SYT1;STXBP1;DOC2B;CACNA1H;CDK5R2;CACNA1G
long-chain fatty-acyl-CoA biosynthetic process (GO:0035338)	3.3584e-05	0.0018346	0.000210951	0.0101477	-2.2663	14.2798	ACLY;ELOVL4;ACSL1;ELOVL2;FASN;ACSL6
monovalent inorganic cation transport (GO:0015672)	3.17573e-05	0.00179568	0.000122346	0.00716947	-2.23974	14.1605	SLC24A2;KCNG2;SLC23A2;SLC24A4;KCNC4;ATP5A1;ATP1A3;NEDD4L;ATP5G1;ASIC4;KCNT2;SLC17A5;SLC17A7;CNGA3;TMEM38A;SLC38A3;SCN3B;ASIC1;NSF;KCNF1;SLC38A1;SLC12A5;KCNH6;KCNIP2;KCNB1;KCNB2;KCNAB2;SLC6A8;KCNS2;CNGB3;ATP6V0D2;HCN1;CNGB1
triglyceride biosynthetic process (GO:0019432)	2.71961e-05	0.00156523	0.000130063	0.00735427	-2.1345	13.7883	ACLY;ELOVL4;ACSL1;FASN;ELOVL2;LPCAT1;ACSL6;LCLAT1;AGPAT3
positive regulation of cell development (GO:0010720)	4.7385e-05	0.00242415	0.000172313	0.00940614	-2.28792	13.7785	ROBO2;ATP8A2;CRX;SEZ6;NDNF;GDPD5;EPB41L5;SALL1;C1QBP;DPYSL3;NPTN;ABL2;DMD;PACSIN1;MEF2C;CDKL5;CAMK1D;NEGR1;SERPINF1;TRPV2;ACSL6;LIG4;DICER1;BMP7;NME1;DCT;BIN1;MAP1B;NEURL1;CNTN1;PAFAH1B1
photoreceptor cell development (GO:0042461)	4.47301e-05	0.00232524	0.000204008	0.0099624	-2.21238	13.4157	RPGRIP1;RP1L1;RP1;GNAT2;PDE6C;CNGA3;BBS4;HCN1
retina development in camera-type eye (GO:0060041)	1.55973e-05	0.000914002	7.59817e-05	0.00462055	-1.91234	13.3819	RD3;RPGRIP1;AGTPBP1;GRM6;CRX;LPCAT1;PDE6B;CACNA1F;MYH10;PVRL1;MDM1
secretion by cell (GO:0032940)	6.33534e-05	0.00300277	0.000224247	0.0106286	-2.24929	13.0644	SNAP25;DOC2A;WDR1;MAOA;STXBP1;STXBP2;DOC2B;CPLX2;CPLX1;CPLX4;TTN;RIMS2;PCLO;SLC17A7;PIP5K1C;STX3;CAMK2G;MYH10;ARFGEF1;NSF;SYT1;SYK;ACTN1;CADPS;MYO5A;SCAMP1;SYN1;STXBP5L;NISCH;DNAJC5;SCG3;PLCD4;PAFAH1B1;LLGL2
acylglycerol biosynthetic process (GO:0046463)	4.07561e-05	0.00215339	0.000178025	0.00940614	-2.11965	13.0162	ACLY;ELOVL4;ACSL1;FASN;ELOVL2;LPCAT1;ACSL6;LCLAT1;AGPAT3
regulation of G-protein coupled receptor protein signaling pathway (GO:0008277)	3.30728e-05	0.0018346	0.000126042	0.00725416	-2.06422	13.0065	RCVRN;GUCY2D;PDE6H;PDE6G;TMOD2;GUCA1A;SYP;GUCA1C;BICD1;GRK1;GRK4;GNG4;RGS9BP;PDE6B;RGS11;RGS9;CNGB1
neutral lipid biosynthetic process (GO:0046460)	4.07561e-05	0.00215339	0.000178025	0.00940614	-2.11415	12.9824	ACLY;ELOVL4;ACSL1;FASN;ELOVL2;LPCAT1;ACSL6;LCLAT1;AGPAT3
cellular component assembly involved in morphogenesis (GO:0010927)	5.65928e-05	0.00272237	0.000197167	0.00984232	-2.1755	12.8491	FHOD3;RSPH4A;MEF2C;ARL6;CEP164;DICER1;WDR35;TTN;AHI1;TTC8;RP1;FAM161A;NEURL1;DMD;IFT57;MYOZ1;MYH10;CC2D2A;BBS4;PAFAH1B1
fatty-acyl-CoA biosynthetic process (GO:0046949)	6.87514e-05	0.00316551	0.000345972	0.0150685	-2.22761	12.8209	ACLY;ELOVL4;ACSL1;ELOVL2;FASN;ACSL6
cellular component morphogenesis (GO:0032989)	7.83284e-05	0.00350628	0.000270948	0.0126501	-2.24732	12.7046	ATP8A2;SDC2;ADCY1;CACNA1F;GRK1;EPB41L5;PARD6B;SALL1;MAP2;SLITRK6;MAP6;NPTX1;CC2D2A;BBS4;PACSIN1;CHRNB2;NTNG2;MEF2C;DST;ITGA4;STRADB;HEG1;MINK1;SHROOM3;DICER1;MAPK8IP2;BMP7;MYO16;AHI1;ALS2;DLG4;LPPR4;GAS7;BCL2L1;PAFAH1B1
L-glutamate transport (GO:0015813)	6.87514e-05	0.00316551	0.000345972	0.0150685	-2.15769	12.4185	ARL6IP5;SLC1A2;SLC17A7;SLC1A6;SLC25A22;SLC1A7
regulation of dendrite development (GO:0050773)	5.02887e-05	0.00253251	0.00018645	0.00969242	-2.04075	12.2007	CHRNB2;CHRNA3;MEF2C;CDKL5;CAMK1D;SDC2;SEZ6;BMP7;NEURL1;SARM1;LZTS1;CDK5R1;PACSIN1
regulation of glutamate receptor signaling pathway (GO:1900449)	0.00014282	0.00582671	0.000532353	0.0204877	-2.32268	11.9509	MEF2C;DLG4;RASGRF2;MINK1;GSG1L;MAPK8IP2;CACNG4
potassium ion transmembrane transport (GO:0071805)	5.62198e-05	0.00272237	0.000198495	0.00984232	-1.99937	11.8088	KCNF1;KCNG2;KCNH6;KCNIP2;KCNB1;KCNB2;KCNC4;ATP1A3;KCNAB2;KCNT2;KCNS2;CNGB3;CNGA3;TMEM38A;CNGB1;HCN1
cellular potassium ion transport (GO:0071804)	5.62198e-05	0.00272237	0.000198495	0.00984232	-1.99689	11.7941	KCNF1;KCNG2;KCNH6;KCNIP2;KCNB1;KCNB2;KCNC4;ATP1A3;KCNAB2;KCNT2;KCNS2;CNGB3;CNGA3;TMEM38A;CNGB1;HCN1
acidic amino acid transport (GO:0015800)	9.49127e-05	0.00407871	0.000434879	0.0179694	-2.13763	11.7612	ARL6IP5;SLC1A2;SLC17A7;SLC1A6;SLC25A22;SLC1A7
L-amino acid transport (GO:0015807)	8.53808e-05	0.00371868	0.000318566	0.0142603	-2.08439	11.6609	ARL6IP5;SLC1A2;SLC17A7;SLC1A4;SLC38A3;SLC1A6;SLC25A22;SLC1A7;SLC38A5
membrane depolarization (GO:0051899)	8.12549e-05	0.00358746	0.000274746	0.0126501	-2.05532	11.5721	CHRNB2;CHRNA3;MEF2C;CATSPER2;SEZ6;CACNA1F;MAPK8IP2;CACNA1H;CACNA1G;RIMS2;DLG4;SLC17A7;SCN3B;CACNG4
single-organism behavior (GO:0044708)	0.000137268	0.00567199	0.00043409	0.0179694	-2.21233	11.4427	SLC24A2;CHRNA3;SEZ6;SLC1A2;ATP1A3;ADCY1;SEZ6L2;THBS4;JPH3;SLITRK6;SLC17A7;BBS4;ASIC1;CHRNB2;MEF2C;CHRNB4;SLC12A5;AGTPBP1;SERPINF1;TMOD2;ABCA7;MAPK8IP2;GABRG2;HIPK2;RCAN1;SYNJ1;ALS2;DLG4;AMPH;PAFAH1B1
cognition (GO:0050890)	0.000117407	0.00497897	0.000369895	0.0158956	-2.13351	11.313	CHRNB2;SLC24A2;MEF2C;SLC12A5;SERPINF1;TMOD2;ATP1A3;ABCA7;SLC1A4;ADCY1;MAPK8IP2;RCAN1;DOPEY2;TTC8;JPH3;SYNJ1;DLG4;SLC17A7;AMPH;BBS4;PAFAH1B1;ASIC1
neuron projection guidance (GO:0097485)	0.000174561	0.00669772	0.000535465	0.0204877	-2.20509	11.0387	ROBO2;SPON2;SPTBN5;SEMA3F;CACNA1H;CACNA1G;DPYSL3;KAL1;ABL2;PIP5K1C;SCN3B;MYH10;SPTAN1;SH3GL2;SPTBN1;TRPC7;SEMA6D;BMP7;ENAH;CACNB2;ISL2;TTC8;LHX3;KIAA1598;COL5A1;DLG4;CNTN1;PVRL1;CDK5R1;MATN2
axon guidance (GO:0007411)	0.000174561	0.00669772	0.000535465	0.0204877	-2.20248	11.0256	ROBO2;SPON2;SPTBN5;SEMA3F;CACNA1H;CACNA1G;DPYSL3;KAL1;ABL2;PIP5K1C;SCN3B;MYH10;SPTAN1;SH3GL2;SPTBN1;TRPC7;SEMA6D;BMP7;ENAH;CACNB2;ISL2;TTC8;LHX3;KIAA1598;COL5A1;DLG4;CNTN1;PVRL1;CDK5R1;MATN2
nervous system development (GO:0007399)	0.000130813	0.00547545	0.000409193	0.017353	-2.11551	11.0165	CHRNA3;DOC2A;CPLX2;DPF3;SCN3B;CAMK2G;RGS9;MEF2D;PCDHAC2;PCDHAC1;SEMA6B;MEF2C;SRRM4;GPR98;SEMA4B;APLP1;TMOD2;MYT1;TTLL7;OLFM1;KIF2A;DLG4;MAP1B;NEURL1;RAPGEF5
neurotransmitter secretion (GO:0007269)	7.6137e-05	0.00345619	0.000280126	0.0127161	-1.88797	10.7003	RIMS2;SNAP25;SYT1;MAOA;STXBP1;DNAJC5;SLC17A7;DOC2B;CPLX1;SYN1
regulation of neurotransmitter secretion (GO:0046928)	0.000165306	0.00657754	0.000540321	0.0204877	-2.0544	10.3215	NAPB;CHRNB4;CHRNA3;MEF2C;STXBP1;KCNC4;CPLX4;SYN1;ASIC1
glycerolipid biosynthetic process (GO:0045017)	0.000177039	0.00671289	0.000525597	0.0204877	-2.0488	10.2516	ARF3;LPGAT1;ELOVL4;SLC44A1;ACSL1;ELOVL2;ACSL6;LPCAT1;PLD4;PIGZ;PLA2G5;LCLAT1;AGPAT3;ACLY;PHOSPHO1;SYNJ1;ETNK2;FASN;INPP5J;PIP5K1C
regulation of neurotransmitter transport (GO:0051588)	0.000181642	0.00672912	0.000567749	0.0212774	-2.04188	10.2121	RAB3B;NAPB;CHRNA3;CHRNB4;MEF2C;STXBP1;KCNC4;CPLX4;SYN1;ASIC1
eye photoreceptor cell development (GO:0042462)	0.000220274	0.00806755	0.000742752	0.0268976	-2.1028	10.1353	RPGRIP1;RP1;GNAT2;PDE6C;CNGA3;BBS4;HCN1
regulation of receptor activity (GO:0010469)	0.000170208	0.00669001	0.000520725	0.0204877	-2.01589	10.0938	NCOA2;MEF2C;DLG4;RASGRF2;PDE4D;NEURL1;MINK1;GSG1L;MYO5A;MAPK8IP2;BICD1;CACNG4
long-chain fatty-acyl-CoA metabolic process (GO:0035336)	0.000223113	0.00807972	0.000811223	0.0290508	-2.08039	10.0242	ACLY;ELOVL4;ACSL1;FASN;ELOVL2;ACSL6
calcium ion transmembrane transport (GO:0070588)	0.000180958	0.00672912	0.000536953	0.0204877	-1.97274	9.86627	TRPC7;SLC24A2;SLC24A4;CATSPER2;CACNA2D1;TRPV2;ATP2B1;CACNA2D4;CACNA1F;CACNA1H;CACNA1G;CACNB2;JPH3;CACNG4;ASIC1
acyl-CoA biosynthetic process (GO:0071616)	0.000287509	0.0100722	0.000980575	0.0343521	-2.12735	9.78151	ACLY;ELOVL4;ACSL1;FASN;ELOVL2;ACSL6
thioester biosynthetic process (GO:0035384)	0.000287509	0.0100722	0.000980575	0.0343521	-2.1264	9.77712	ACLY;ELOVL4;ACSL1;FASN;ELOVL2;ACSL6
retinal cone cell development (GO:0046549)	1.10078e-05	0.00068227	0.000141064	0.00783877	-1.33212	9.71129	RP1;GNAT2;PDE6C;CNGA3;HCN1
regulation of neurotransmitter levels (GO:0001505)	0.000235702	0.00844075	0.000683704	0.0253285	-1.95956	9.3563	RIMS2;SNAP25;SLC38A1;AGTPBP1;SYT1;MAOA;STXBP1;DNAJC5;SLC17A7;DOC2B;CPLX1;SYN1
synaptic vesicle endocytosis (GO:0048488)	0.000147992	0.00596221	0.000695173	0.0254607	-1.80113	9.22594	SYNJ1;AMPH;PIP5K1C;SH3GL2;PACSIN1
regulation of ion transmembrane transporter activity (GO:0032412)	0.000381775	0.01309	0.00101507	0.0348039	-2.06739	8.96402	MEF2C;KCNIP2;RASGRF2;PDE4D;MINK1;MYO5A;NEDD4L;MAPK8IP2;JPH3;DLG4;GSG1L;DMD;SCN3B;CACNG4;PTPN3
regulation of calcium ion-dependent exocytosis (GO:0017158)	0.000328452	0.0113828	0.00101401	0.0348039	-1.97838	8.85452	DOC2A;SYT1;STXBP1;DOC2B;CACNA1H;CDK5R2;CACNA1G
regulation of transmembrane transporter activity (GO:0022898)	0.000519597	0.0174444	0.00132197	0.0443824	-2.07643	8.40693	MEF2C;KCNIP2;RASGRF2;PDE4D;MINK1;MYO5A;NEDD4L;MAPK8IP2;JPH3;DLG4;GSG1L;DMD;SCN3B;CACNG4;PTPN3
microtubule-based movement (GO:0007018)	0.000514711	0.0174444	0.0013164	0.0443824	-2.06439	8.35817	RSPH4A;DST;WDR35;BICD1;RHOT2;KIF9;KLC2;KIF2A;KIF3B;MAP1B;KIF21A;KIF1B;KIFC3;KIF21B;KIF1A;MAP4;IFT57;PAFAH1B1
behavior (GO:0007610)	0.000783184	0.025242	0.00204007	0.0664157	-2.16096	7.95069	SLC24A2;CHRNA3;THRB;ATP8A2;SEZ6;SLC1A2;ATP1A3;ADCY1;SEZ6L2;THBS4;JPH3;ANKH;GRM6;SLITRK6;SLC17A7;BBS4;ASIC1;CHRNB2;CHRNB4;MEF2C;AGTPBP1;SLC12A5;NEGR1;SERPINF1;TMOD2;ABCA7;MAPK8IP2;GABRG2;HIPK2;RCAN1;ALS2;SYNJ1;DLG4;AMPH;PAFAH1B1
cellular response to light stimulus (GO:0071482)	0.000550367	0.018235	0.00140609	0.0467198	-1.95689	7.83619	GRK1;RCVRN;RP1;GUCY2D;RGS9BP;PDE6G;GUCA1A;PDE6B;GUCA1C;RGS9;CNGB1
glycerolipid metabolic process (GO:0046486)	0.000840303	0.0268148	0.00206138	0.0664381	-2.08197	7.53425	ARF3;LPGAT1;SLC44A1;ELOVL4;ACSL1;ELOVL2;ACSL6;LPCAT1;PLD4;PIGZ;PLA2G5;LCLAT1;AGPAT3;ACLY;PHOSPHO1;SYNJ1;ETNK2;FASN;INPP5J;PLCH2;PIP5K1C;PLCD4;PRKACB;PAFAH1B1
Terms associated with steroid hormone signalling
Term	P-value	Adjusted P-value	Old P-value	Old Adjusted P-value	Z-score	Combined Score	Genes
steroid hormone mediated signaling pathway (GO:0043401)	0.0858	0.537082	0.108307	0.684458	-0.481641	0.29939	THRB;RORA;RXRG;BMP7;NR2F6
cellular response to steroid hormone stimulus (GO:0071383)	0.367417	0.864104	0.401753	0.913045	1.31724	-0.192398	THRB;ATP1A3;RORA;BMP7;RXRG;NR2F6
response to steroid hormone (GO:0048545)	0.222532	0.851397	0.27162	0.913045	-0.268115	0.0431335	THRB;MAOB;AGL;SERPINF1;PTPRN;ACSL6;GRIK4;ATP1A3;WFDC1;RORA;BMP7;NR2F6;NME1;RCAN1;CA2;CNGA3;RXRG;RGS9

## Sheet: Table S4
Supplementary Table 4. Significantly differentially expressed genes correlated to PC1 (related to Figure 3)
Gene names	logFC	AveExpr	t	P.Value	adj.P.Val	B
KIAA1456	0.299071	6.03382	8.43447	4.30704e-12	8.62011e-08	16.9503
RP1	0.096931	11.2122	7.61559	1.26455e-10	1.26544e-06	13.8137
CKMT1A	0.184375	4.03173	7.45079	2.49533e-10	1.66472e-06	13.1814
SAMD7	0.250029	6.92498	7.01874	1.47549e-09	7.38263e-06	11.5262
CNGB3	0.270898	6.64469	6.77721	3.96557e-09	1.50184e-05	10.6046
RPS19P1	-0.0583157	7.15512	-6.72603	4.88683e-09	1.50184e-05	10.4098
PRPH2	0.0919437	11.0498	6.69225	5.60837e-09	1.50184e-05	10.2813
YPEL2	0.302579	3.7589	6.67556	6.00315e-09	1.50184e-05	10.2179
RPL23AP42	-0.0655788	6.41187	-6.44893	1.50755e-08	3.35245e-05	9.35899
CNGB1	0.254026	5.54489	6.37244	2.05433e-08	4.11153e-05	9.07029
ABCA5	0.22682	6.83227	6.29137	2.8495e-08	4.65223e-05	8.76504
ARR3	0.275834	8.05011	6.28218	2.95702e-08	4.65223e-05	8.73048
OPN1MW	0.234152	4.09887	6.2768	3.02184e-08	4.65223e-05	8.71025
PTMAP5	-0.0496523	7.57962	-6.23195	3.61979e-08	5.17474e-05	8.54181
RP11-389O22.4	-0.0566033	4.52679	-6.05939	7.23111e-08	8.79624e-05	7.89626
TRAJ49	0.15194	2.32439	6.05002	7.5068e-08	8.79624e-05	7.86135
LYST	0.192276	7.3411	6.03901	7.84433e-08	8.79624e-05	7.82032
RPL23AP74	-0.0757482	5.09264	-6.03689	7.91108e-08	8.79624e-05	7.81242
CCDC146	0.226394	3.97291	5.94749	1.12981e-07	0.000113175	7.48
ANKRD33	0.210031	5.33738	5.94723	1.13096e-07	0.000113175	7.47906
RP11-3P17.5	-0.0685423	3.66647	-5.91823	1.26921e-07	0.000114993	7.37149
RPS11	-0.0501411	10.8792	-5.90497	1.33781e-07	0.000114993	7.3224
IMPG1	0.133744	9.58893	5.90488	1.33833e-07	0.000114993	7.32204
RPS19P3	-0.0555094	6.48096	-5.89735	1.37895e-07	0.000114993	7.29415
CC2D2A	0.124776	9.71835	5.8752	1.5056e-07	0.000120532	7.2122
RPS19	-0.0512699	10.4171	-5.8602	1.59783e-07	0.000122276	7.15675
RAPGEF4	0.206051	4.61225	5.85073	1.65895e-07	0.000122276	7.12174
SET	-0.0555725	11.105	-5.84298	1.71067e-07	0.000122276	7.09312
PTMAP2	-0.049599	6.87067	-5.80255	2.0074e-07	0.000138538	6.94396
PTMA	-0.0453412	9.15204	-5.77197	2.26514e-07	0.000151115	6.83132
ENO2	0.0603981	11.5855	5.75388	2.43263e-07	0.000157054	6.76481
C3orf70	0.2853	5.39643	5.74324	2.53685e-07	0.000158664	6.72569
OPN1LW	0.154565	3.0791	5.71536	2.83135e-07	0.000171717	6.6233
HNRNPA1	-0.089346	7.85855	-5.68048	3.24761e-07	0.000191169	6.49543
HNRNPA1P35	-0.093404	2.75561	-5.6582	3.54452e-07	0.000202686	6.41388
TRPC7	0.291702	4.83896	5.64034	3.80163e-07	0.000211349	6.34861
CTD-2521M24.11	0.226288	3.3454	5.62843	3.98337e-07	0.000215468	6.30509
CTD-2034I21.1	0.208533	2.65225	5.59994	4.45349e-07	0.000234558	6.20112
CRABP2	-0.254456	5.52224	-5.55947	5.21652e-07	0.000267701	6.05375
RPL37AP1	-0.0501094	6.12675	-5.54477	5.5245e-07	0.000276419	6.0003
HYDIN	0.200895	5.80084	5.53577	5.72168e-07	0.000279301	5.96762
RNPC3	0.14419	7.32048	5.5179	6.13438e-07	0.000292318	5.90273
RP11-529H20.3	-0.0522639	5.17736	-5.49445	6.72052e-07	0.000312801	5.81772
AC007349.7	0.221678	3.70228	5.48212	7.05052e-07	0.000320702	5.77306
CREG2	0.231415	2.85116	5.45536	7.82267e-07	0.000347918	5.67626
GUCA1C	0.227677	6.66386	5.44473	8.15206e-07	0.000354685	5.63784
ARHGEF4	0.178899	3.76903	5.42404	8.83264e-07	0.00037612	5.56316
APLP2	0.156694	7.67885	5.40668	9.44664e-07	0.000385915	5.50058
ENSG00000229164	0.243012	4.33733	5.40663	9.4483e-07	0.000385915	5.50042
RP4-536B24.2	0.167059	1.85951	5.38904	1.01135e-06	0.000404822	5.43706
RPL37A	-0.0487084	9.39424	-5.37282	1.07674e-06	0.000422546	5.37873
RPS11P5	-0.0490975	7.55755	-5.36752	1.099e-06	0.000422987	5.35967
ATXN1	0.221593	5.57544	5.36132	1.12558e-06	0.000425043	5.33743
FAM124A	0.216402	5.09165	5.33685	1.23695e-06	0.000458452	5.24958
IRS2	0.153932	7.0735	5.29523	1.45174e-06	0.000528277	5.10055
RPL23AP2	-0.0545126	4.34881	-5.27327	1.57944e-06	0.000564479	5.02209
SGK1	0.246613	6.20124	5.25765	1.67688e-06	0.000588792	4.96638
VTN	0.169387	8.5255	5.24919	1.73217e-06	0.000597096	4.93619
OCIAD2	0.129066	7.24215	5.245	1.7602e-06	0.000597096	4.92126
PLA2G5	0.230557	4.18532	5.22579	1.89445e-06	0.000620572	4.85287
RP11-289K10.1	-0.0460528	4.55829	-5.22386	1.90845e-06	0.000620572	4.84602
SPAG16	0.160976	6.90905	5.22195	1.92243e-06	0.000620572	4.83923
THBS4	0.20675	4.16738	5.19616	2.12147e-06	0.000673953	4.74759
OPN1MW2	0.139648	2.98038	5.18843	2.18499e-06	0.000683288	4.72014
ENSG00000228326	-0.0672227	1.44484	-5.18269	2.23337e-06	0.000687672	4.69977
HNRNPDL	-0.0999531	9.31181	-5.17083	2.33663e-06	0.000708566	4.65773
RP11-365F18.1	-0.0495029	4.29154	-5.14681	2.56028e-06	0.000764798	4.57273
PTMAP8	-0.0658791	3.36269	-5.10919	2.95359e-06	0.000869311	4.43986
RP11-212I21.2	0.203964	2.35594	5.10472	3.00404e-06	0.000871345	4.42411
RPS11P7	-0.0595055	3.69634	-5.08759	3.20547e-06	0.000916489	4.36378
KIAA1715	0.137856	9.34904	5.06654	3.47136e-06	0.000978534	4.28971
ANK3	0.166383	1.83961	5.05467	3.63057e-06	0.0010092	4.24803
MYL4	0.230305	5.43623	5.02635	4.04003e-06	0.00109898	4.14874
RP5-1056L3.3	-0.0517616	6.79277	-5.02482	4.06337e-06	0.00109898	4.14338
RPL34	-0.0416115	8.68897	-5.00773	4.33369e-06	0.00115646	4.08355
RP4-765C7.2	-0.0572194	4.82633	-4.98593	4.70397e-06	0.00123875	4.00738
WDR47	0.229764	5.16115	4.96115	5.16245e-06	0.00134183	3.92101
RP11-449D8.1	0.155269	1.4643	4.95751	5.23346e-06	0.00134285	3.90832
ZNF385A	0.145938	5.02168	4.94854	5.41251e-06	0.00137121	3.87708
UGCG	0.0597964	11.6639	4.94332	5.5194e-06	0.00138082	3.85892
RPL34P31	-0.0405025	6.11705	-4.9323	5.75175e-06	0.00142118	3.82063
ABLIM1	0.238741	4.17069	4.92356	5.9429e-06	0.00142213	3.79028
RPL30P4	-0.0702288	5.03325	-4.92282	5.95937e-06	0.00142213	3.78771
SEMA3C	0.223236	3.7532	4.9224	5.96878e-06	0.00142213	3.78625
RPS21	-0.0614172	7.94952	-4.90832	6.29113e-06	0.0014813	3.73742
HNRNPA1P48	-0.0947846	5.49868	-4.87698	7.07128e-06	0.00164563	3.62892
RP11-428G5.1	-0.0593714	0.832965	-4.86743	7.32731e-06	0.00167611	3.59591
SPON2	-0.191055	5.1091	-4.86442	7.40987e-06	0.00167611	3.58551
SNORD45_ENSG00000252438	0.171007	3.77988	4.86284	7.45349e-06	0.00167611	3.58007
TP53INP2	0.194671	5.3754	4.85248	7.74647e-06	0.00171929	3.54429
GABARAPL1	0.176488	5.07703	4.85003	7.8173e-06	0.00171929	3.53585
RPL30	-0.059724	8.31644	-4.83477	8.2731e-06	0.00179976	3.48327
RPL18AP3	-0.0517283	9.20362	-4.82765	8.49481e-06	0.00182812	3.45874
WFDC1	0.207307	3.46379	4.8104	9.05565e-06	0.00192808	3.39944
PSMA7	-0.121135	7.68526	-4.80167	9.35336e-06	0.00197051	3.36944
TMEM244	0.156525	5.86187	4.79711	9.51243e-06	0.0019712	3.3538
FOXO3	0.144972	7.92343	4.79594	9.55366e-06	0.0019712	3.34979
KIF5C	0.215057	4.2097	4.75177	1.12465e-05	0.0022968	3.19854
HNRNPA1P7	-0.0699338	2.6595	-4.74381	1.1581e-05	0.00231372	3.17137
CTB-119C2.1	0.249733	4.241	4.74352	1.15933e-05	0.00231372	3.17039
NDUFA4	0.0754874	8.45635	4.74159	1.16761e-05	0.00231372	3.16379
RPL30P15	-0.078604	2.70779	-4.72868	1.22441e-05	0.00240249	3.11977
LIMCH1	0.123079	9.68779	4.71322	1.29601e-05	0.00251829	3.0671
APOL2	0.224052	3.17247	4.7101	1.31093e-05	0.00252279	3.05649
RP11-39E3.3	0.189986	5.29502	4.70535	1.33401e-05	0.00254274	3.04033
RPS14	-0.0474803	9.7773	-4.70073	1.35682e-05	0.0025544	3.02462
AC021224.1	-0.0896004	3.67808	-4.69896	1.36565e-05	0.0025544	3.01861
MPP4	0.0592636	11.1993	4.68318	1.44696e-05	0.00268143	2.96503
ENSG00000155130	-0.125831	10.0222	-4.67815	1.47387e-05	0.00270624	2.94796
AKIRIN2	0.180635	3.61395	4.6639	1.55276e-05	0.00282517	2.89967
MAP2	0.0800346	11.2615	4.65761	1.5889e-05	0.00286489	2.87836
RPL37P2	-0.0577432	5.48321	-4.6496	1.63607e-05	0.00287878	2.85127
RPL34P18	-0.0405818	4.63216	-4.64929	1.63793e-05	0.00287878	2.85021
GSTP1	-0.074231	9.87014	-4.64815	1.64474e-05	0.00287878	2.84637
STK35	0.181519	5.88691	4.6432	1.67473e-05	0.00287878	2.82964
CKMT1B	0.150851	4.23899	4.64274	1.67755e-05	0.00287878	2.82809
EIF5A	-0.0514747	7.3286	-4.63903	1.70043e-05	0.00287878	2.81554
TMEM245	0.206347	5.19034	4.63766	1.70894e-05	0.00287878	2.81092
ABCC5	0.17623	6.46866	4.63722	1.71168e-05	0.00287878	2.80944
GUCA1B	0.182882	4.53808	4.63488	1.72632e-05	0.00287922	2.80155
RP3-368A4.5	0.194839	7.41113	4.63001	1.75729e-05	0.00288445	2.78509
ANKRD36	0.0893932	6.73675	4.62985	1.75828e-05	0.00288445	2.78457
NHLRC3	0.196802	2.69939	4.6204	1.81986e-05	0.00293976	2.7527
GIF	0.18517	3.3242	4.62017	1.82138e-05	0.00293976	2.75193
RP11-12M9.4	-0.063062	2.11078	-4.61276	1.87121e-05	0.00299603	2.72694
RPS15	-0.0460382	7.4546	-4.59665	1.98406e-05	0.0031515	2.67274
HEG1	0.11868	8.90783	4.59408	2.00274e-05	0.00315318	2.66407
HADHB	0.169718	6.81016	4.59217	2.01662e-05	0.00315318	2.65768
ELOVL4	0.122922	8.21242	4.58944	2.03676e-05	0.00315997	2.64849
KDM7A	0.192334	2.92723	4.58506	2.06936e-05	0.00318586	2.63379
SLX4IP	0.191455	2.66506	4.58241	2.08939e-05	0.00319214	2.62488
RP1L1	0.192441	4.90527	4.55227	2.33048e-05	0.00353351	2.52385
HIST1H4C	0.102102	8.79438	4.54831	2.36411e-05	0.00354982	2.5106
HSPE1P5	-0.0730791	2.6791	-4.54684	2.37672e-05	0.00354982	2.50568
SPECC1	0.15431	7.08875	4.5357	2.47431e-05	0.00364882	2.46846
RPL23AP14	-0.054205	1.11067	-4.53513	2.47946e-05	0.00364882	2.46654
UBE2E3	0.14914	5.90473	4.52507	2.57112e-05	0.00371853	2.43297
ZNF780B	0.177948	5.37881	4.52338	2.58684e-05	0.00371853	2.42734
RP11-963H1.1	0.11537	3.29095	4.52235	2.59643e-05	0.00371853	2.42391
TOB1	0.12196	9.64374	4.5212	2.60724e-05	0.00371853	2.42007
RPL34P27	-0.0388561	4.62967	-4.51988	2.61973e-05	0.00371853	2.41565
RPL30P14	-0.0607062	4.13469	-4.50999	2.71475e-05	0.00382627	2.38271
PPM1B	0.171535	4.90061	4.50501	2.76394e-05	0.00386836	2.36611
RP11-485M7.1	0.078697	3.13851	4.49762	2.8384e-05	0.00393679	2.34154
RAB3IP	0.205064	5.22225	4.49628	2.85218e-05	0.00393679	2.33706
ENAH	-0.0544919	11.6903	-4.48778	2.94069e-05	0.00403116	2.30881
RTBDN	0.140939	6.17102	4.4758	3.06995e-05	0.00415595	2.26906
RP11-445N18.3	-0.046251	5.21096	-4.4755	3.07325e-05	0.00415595	2.26807
WDR31	0.170788	4.76987	4.44249	3.45929e-05	0.00461797	2.15874
RPL34P33	-0.0424176	4.57124	-4.44235	3.46106e-05	0.00461797	2.15827
SAT1	0.224007	6.8227	4.43867	3.50684e-05	0.00464807	2.14613
C1orf115	0.147687	1.70924	4.43664	3.53246e-05	0.00465123	2.13941
RPS6	-0.0610919	9.17157	-4.42397	3.69606e-05	0.00480438	2.0976
AC005251.3	-0.0381238	6.75943	-4.42391	3.69679e-05	0.00480438	2.09742
TRPS1	0.188527	2.47059	4.41029	3.881e-05	0.00497604	2.05251
RP6-218J18.2	0.0794844	6.12505	4.40898	3.89919e-05	0.00497604	2.0482
PTMAP3	-0.0489057	3.55207	-4.40867	3.90346e-05	0.00497604	2.04719
RND3	0.214134	2.69726	4.40506	3.95396e-05	0.00498584	2.03532
AC104777.2	0.152583	1.52446	4.40457	3.96097e-05	0.00498584	2.03368
HSPE1P4	-0.0678304	4.5792	-4.38841	4.19549e-05	0.00521655	1.98058
FMN1	0.0975154	8.91466	4.38835	4.19638e-05	0.00521655	1.98039
RP11-134K1.2	-0.0595986	2.26059	-4.38459	4.25296e-05	0.00525424	1.96803
ACTB	-0.0524162	11.3543	-4.37817	4.35116e-05	0.00534258	1.94696
RPS26P3	-0.0851371	3.06354	-4.3698	4.48245e-05	0.00547023	1.91952
AMN1	0.160258	6.03804	4.36562	4.54942e-05	0.00550139	1.90584
RP11-558A11.1	0.176181	3.51851	4.36379	4.57905e-05	0.00550139	1.89985
POLE4	0.178092	2.98222	4.36309	4.59045e-05	0.00550139	1.89755
ATF7IP	0.161138	6.67001	4.32074	5.33281e-05	0.00635303	1.75928
LMCD1-AS1	0.173431	2.80536	4.31629	5.41741e-05	0.00641563	1.74477
HNRNPA1P8	-0.0678982	1.92356	-4.31287	5.48324e-05	0.00643945	1.73363
GNG13	-0.138025	1.19498	-4.3119	5.50188e-05	0.00643945	1.7305
RPS18	-0.0383371	8.59391	-4.30405	5.65632e-05	0.00658172	1.70498
RPS18P12	-0.0415416	6.31164	-4.30059	5.72573e-05	0.00662397	1.69374
RP11-3L10.3	-0.0660963	2.40836	-4.29022	5.93889e-05	0.00683108	1.66004
FAM138E	0.12054	2.77604	4.28381	6.07426e-05	0.00688157	1.63927
AC007969.5	-0.0430691	7.2447	-4.28377	6.07505e-05	0.00688157	1.63915
RPLP2	-0.0567631	8.66114	-4.28055	6.14437e-05	0.00688157	1.62869
JAG1	0.191809	3.58792	4.27789	6.20203e-05	0.00688157	1.62008
PDE6H	0.0517075	11.7397	4.27746	6.2114e-05	0.00688157	1.61869
RPL38	-0.0460435	8.50726	-4.27743	6.21196e-05	0.00688157	1.61861
HSD17B10	-0.193228	3.199	-4.27691	6.22347e-05	0.00688157	1.6169
SLITRK6	0.218446	4.95625	4.27056	6.36382e-05	0.00699811	1.59635
RP11-467I20.3	-0.0435286	3.31126	-4.26699	6.44406e-05	0.00704762	1.58481
RP11-832N8.1	-0.0538515	4.37121	-4.26054	6.59173e-05	0.00716994	1.56393
PCDH15	0.192127	3.33671	4.24928	6.85696e-05	0.00736424	1.52759
ZNF106	0.144004	6.81253	4.24853	6.87514e-05	0.00736424	1.52515
RPS14P8	-0.0463726	4.93957	-4.24829	6.88075e-05	0.00736424	1.5244
DGCR5	0.14769	2.9216	4.24463	6.96972e-05	0.00741978	1.51257
LINC00632	-0.15723	7.48056	-4.24149	7.04667e-05	0.00744016	1.50245
HSPE1P2	-0.0656499	5.67726	-4.24082	7.0632e-05	0.00744016	1.5003
RPL18	-0.0561097	8.91997	-4.23606	7.1819e-05	0.00752558	1.48495
KBTBD11	0.181599	3.88757	4.23132	7.30195e-05	0.00758972	1.46968
HNRNPA1P4	-0.0636914	2.04063	-4.23065	7.31896e-05	0.00758972	1.46754
SHTN1	0.136169	7.37156	4.22875	7.36772e-05	0.0076009	1.46142
CCT6A	-0.0968229	9.07441	-4.22478	7.47071e-05	0.00766763	1.44864
RPL23AP65	-0.0507238	5.2356	-4.22231	7.53557e-05	0.00769474	1.44068
FASN	-0.143902	3.20377	-4.22075	7.57676e-05	0.00769753	1.43566
MEAF6P1	-0.0773652	1.53756	-4.21154	7.82402e-05	0.00790859	1.4061
DUSP26	0.153523	4.61685	4.20696	7.95014e-05	0.00799568	1.39138
RP11-761N21.2	-0.044752	4.52299	-4.20181	8.09425e-05	0.00809992	1.37484
HOOK1	0.190177	3.97988	4.18653	8.53625e-05	0.00847044	1.32591
SLC38A5	-0.103411	8.98446	-4.1861	8.54916e-05	0.00847044	1.32452
LINC00592	0.14499	2.12044	4.18339	8.63009e-05	0.00849403	1.31585
GUCA1A	0.131529	9.42554	4.18066	8.7123e-05	0.00849403	1.30712
RS1	0.0878626	8.0934	4.1797	8.74139e-05	0.00849403	1.30406
NPM1	-0.0448883	8.44224	-4.17807	8.79128e-05	0.00849403	1.29882
RNA5-8SP2	-0.0698319	5.1214	-4.17725	8.81624e-05	0.00849403	1.29621
RRAD	-0.156535	3.19947	-4.17688	8.82761e-05	0.00849403	1.29503
HSPD1P5	-0.0699217	4.71532	-4.16972	9.04976e-05	0.00866612	1.27216
TOM1	0.15832	2.17441	4.16306	9.26146e-05	0.00882661	1.25089
RTN4	0.0468794	10.7181	4.15742	9.4444e-05	0.00895831	1.2329
RPLP1	-0.0335779	9.79306	-4.15284	9.59522e-05	0.00905843	1.21832
PRPSAP2	0.158157	5.64005	4.14707	9.78895e-05	0.00919794	1.19994
CROT	0.159777	6.67309	4.14222	9.95462e-05	0.0093099	1.18451
YWHAG	-0.101052	7.98196	-4.13337	0.00010264	0.00955459	1.15637
RPL30P3	-0.0512582	1.88629	-4.12892	0.000104233	0.00965792	1.14221
RP11-264B14.2	-0.0566343	2.13188	-4.12588	0.000105333	0.00971487	1.13256
LPP	0.175201	3.40749	4.12252	0.000106562	0.00978316	1.1219
RP11-270C12.3	0.0792885	5.78794	4.11886	0.000107915	0.00986219	1.11029
RP11-655M14.4	0.117306	0.884676	4.11694	0.000108634	0.00988275	1.10419
FAUP1	-0.051908	6.1059	-4.10407	0.000113559	0.010284	1.06345
FGFBP2	0.189833	2.8188	4.0953	0.000117041	0.0105516	1.0357
GPM6A	-0.12157	8.07955	-4.0934	0.000117808	0.0105732	1.02969
CACNA2D4	0.134426	5.87503	4.09127	0.000118673	0.0106032	1.02297
SNRPD1	-0.119357	7.25137	-4.08391	0.000121716	0.0108268	0.999715
AC159540.1	0.107024	3.95278	4.07793	0.000124237	0.0110022	0.98088
MEGF9	0.115946	8.59535	4.07368	0.000126063	0.0110884	0.967485
RPLP0P2	-0.0420201	4.61444	-4.07224	0.00012669	0.0110884	0.962924
HSPE1	-0.0623232	7.76537	-4.07182	0.000126873	0.0110884	0.961598
SNAP25	0.0735838	10.0531	4.06952	0.000127877	0.0111275	0.954361
RPL34P26	-0.0475919	3.07944	-4.06068	0.000131809	0.0113691	0.926552
RSRC1	0.0915379	6.82766	4.05923	0.000132466	0.0113691	0.921988
RPL23AP96	-0.0512946	1.15495	-4.05902	0.000132563	0.0113691	0.921312
TUBGCP3	0.151256	2.19101	4.05822	0.000132925	0.0113691	0.918808
KIAA0355	0.133117	5.3964	4.05141	0.000136061	0.0115877	0.897402
RP11-422P24.9	-0.0400931	4.547	-4.04709	0.000138088	0.0116464	0.883826
PPIAP11	-0.0610419	2.12812	-4.04688	0.000138184	0.0116464	0.883186
ZCCHC17	0.158747	5.69732	4.046	0.000138602	0.0116464	0.880413
RP11-401L13.4	-0.0454204	4.51165	-4.045	0.000139077	0.0116464	0.877273
POU2AF1	0.149487	1.60601	4.03783	0.000142528	0.0118856	0.854778
DDIT3	0.0977538	9.08355	4.03525	0.000143788	0.011941	0.846699
RPL30P7	-0.0680664	2.47731	-4.02341	0.000149713	0.0123585	0.809645
DYNLL1P2	-0.0538804	1.46071	-4.02207	0.000150401	0.0123585	0.805438
FAM210A	0.183914	7.62893	4.02155	0.000150669	0.0123585	0.803805
NPM1P27	-0.0436834	7.77564	-4.01884	0.000152068	0.0123622	0.795325
ANK2	0.109312	9.5298	4.01854	0.00015222	0.0123622	0.794408
VPS13C	0.136898	7.56905	4.01787	0.000152567	0.0123622	0.792318
RPL39	-0.0384284	6.0331	-4.01544	0.000153836	0.0124148	0.784716
CNTN4	0.157454	1.81878	4.01043	0.000156482	0.0125777	0.769071
AC011290.5	-0.10006	2.37814	-4.00877	0.00015737	0.0125984	0.76388
RCBTB1	0.115141	8.13964	4.00469	0.000159568	0.0127235	0.75116
MSRA	0.130054	1.51429	4.00281	0.000160592	0.0127543	0.745294
RP11-829H16.2	-0.0423014	4.26607	-3.99674	0.000163942	0.0129689	0.726356
TSC22D1	0.0847662	9.03863	3.99276	0.000166172	0.0130935	0.713968
CCT5P1	-0.0766294	3.67163	-3.98998	0.000167749	0.013166	0.705306
AKAP9	0.0307406	13.1564	3.97561	0.000176126	0.0137398	0.660624
C2orf71	0.166446	3.8386	3.97496	0.000176517	0.0137398	0.658592
SNRPD2	-0.0468205	8.62642	-3.97395	0.000177119	0.0137398	0.655472
HSPE1P3	-0.0707498	3.00178	-3.97174	0.000178451	0.0137896	0.648607
RNA5-8SP6	-0.0687919	7.31369	-3.95605	0.000188179	0.0144352	0.599959
CTC-575D19.1	-0.0403583	7.36793	-3.95594	0.000188247	0.0144352	0.599625
RPL5P32	-0.0571139	2.41169	-3.95413	0.000189404	0.0144685	0.594011
SDHCP2	-0.064419	0.494625	-3.94989	0.000192137	0.0145429	0.580887
NIPAL3	0.16695	8.62937	3.94958	0.000192337	0.0145429	0.57993
HSPE1P7	-0.0573385	2.17906	-3.94906	0.000192676	0.0145429	0.578318
LINC00575	0.179709	4.09265	3.94813	0.000193286	0.0145429	0.575423
RPS6P25	-0.0631766	4.23805	-3.94585	0.000194776	0.0146002	0.568385
RPL27	-0.0376932	9.33282	-3.94451	0.00019566	0.0146117	0.564238
RP11-137N23.1	-0.0884773	3.34355	-3.93771	0.000200196	0.0148617	0.543244
PIK3CB	0.176234	4.27457	3.93727	0.000200493	0.0148617	0.541884
RP11-883G14.1	0.156532	2.37634	3.93072	0.000204972	0.0151377	0.521648
AC079250.1	-0.0435547	5.60603	-3.92664	0.000207807	0.0152907	0.509066
CTC-458G6.2	0.132291	2.11245	3.92507	0.00020891	0.0153155	0.50422
HSPD1P1	-0.0705733	6.29219	-3.92117	0.00021167	0.0154612	0.492199
RP11-146N23.1	-0.0623986	5.20837	-3.91893	0.000213268	0.0155213	0.485312
RP11-543P15.1	-0.0372475	6.50467	-3.91338	0.000217287	0.0157565	0.46822
B2M	0.198566	4.17707	3.91164	0.000218562	0.0157753	0.462862
AGL	0.136178	7.9928	3.91043	0.000219448	0.0157753	0.459161
C8orf31	0.0630707	0.940907	3.9098	0.000219911	0.0157753	0.457229
HIVEP2	0.168776	3.28592	3.89828	0.000228581	0.0163386	0.421835
GPR137C	0.173504	2.73356	3.89502	0.0002311	0.0164599	0.411805
PDCD6IPP2	0.0933901	1.8097	3.89212	0.000233358	0.0165509	0.402905
TRIB2	0.111906	7.08817	3.89126	0.000234031	0.0165509	0.40027
USP36	0.14434	2.53568	3.88691	0.000237463	0.0166989	0.386947
PCBP3	0.114225	6.69298	3.8865	0.000237793	0.0166989	0.385679
CTB-63M22.1	-0.0310312	5.7174	-3.88374	0.000239998	0.0167948	0.377234
USP6NL	0.155347	4.47411	3.88202	0.000241386	0.0168331	0.371956
NPM1P46	-0.0482462	4.18942	-3.88047	0.000242636	0.0168615	0.367231
GAS7	0.17827	3.96025	3.87746	0.00024509	0.0169731	0.358025
AC098824.6	-0.0856222	2.39767	-3.87415	0.000247821	0.0170593	0.347888
NOL4	-0.178786	4.45265	-3.87389	0.00024804	0.0170593	0.347079
TMSB4XP8	-0.0889556	5.41297	-3.87141	0.000250102	0.0171422	0.339507
NPM1P6	-0.040696	5.82807	-3.86698	0.000253833	0.0173386	0.325961
MRVI1-AS1	0.142687	1.99357	3.86411	0.000256276	0.0174368	0.317199
RPLP0P6	-0.036854	9.42729	-3.86256	0.000257606	0.0174368	0.312465
RP1-146I3.1	-0.0554397	2.66684	-3.86223	0.000257884	0.0174368	0.31148
RPL5P23	-0.0752433	4.53682	-3.85336	0.000265632	0.0179002	0.284408
HSPE1P6	-0.0582653	3.82878	-3.83309	0.000284168	0.019085	0.222746
UBE2Q2P6	-0.0569131	3.01333	-3.8267	0.000290266	0.0193196	0.20334
NPM1P39	-0.0457495	5.43742	-3.82659	0.000290375	0.0193196	0.203
PHPT1	-0.0606601	7.97257	-3.8264	0.000290556	0.0193196	0.202428
RP11-153M3.1	-0.0714781	6.05764	-3.82282	0.000294037	0.0194863	0.191548
ENSG00000266753	0.184649	2.8236	3.8179	0.000298873	0.019719	0.176642
ARL6IP5	0.0640509	9.88514	3.81725	0.000299519	0.019719	0.17467
EFHC1	0.151917	7.24419	3.81544	0.000301319	0.0197484	0.169194
WNK2	0.132076	5.05903	3.81337	0.000303394	0.0197484	0.162924
RP11-466H18.1	-0.0492964	7.11576	-3.81288	0.000303892	0.0197484	0.161427
TAPT1	0.156427	4.6336	3.81286	0.000303912	0.0197484	0.161366
IFI27L1	0.145868	3.60566	3.8098	0.000307011	0.0197927	0.152099
NPM1P21	-0.0520667	3.89843	-3.80973	0.000307079	0.0197927	0.151896
CST8	0.112979	1.13263	3.80854	0.000308294	0.0197927	0.148289
PPEF2	0.160832	2.6255	3.80785	0.000309001	0.0197927	0.146197
ACTBP2	-0.0550201	5.58444	-3.80732	0.000309539	0.0197927	0.144608
RP11-538I12.3	0.125149	1.41562	3.8047	0.000312234	0.0198622	0.13669
OVCH2	0.153103	1.59432	3.80434	0.000312611	0.0198622	0.135586
ZNF815P	-0.0994565	0.758144	-3.79929	0.000317874	0.0201327	0.120339
NPM1P40	-0.0491009	1.7395	-3.79372	0.000323789	0.0204427	0.103501
FRMPD2	0.15431	5.25321	3.78784	0.000330137	0.0207779	0.0857738
LRIF1	0.160881	5.16431	3.7822	0.000336348	0.0211024	0.0687586
ZNF717	0.169134	3.32632	3.77899	0.00033992	0.0212599	0.0591134
MFSD11	0.149361	7.26903	3.77713	0.000342017	0.0213244	0.0535001
MFGE8	0.122255	4.95458	3.77478	0.000344675	0.0214234	0.0464353
RPL23AP3	-0.0543455	3.47962	-3.77368	0.000345935	0.0214351	0.0431032
AC016739.2	-0.0327941	7.99116	-3.77245	0.000347337	0.0214556	0.0394122
RPS28P7	-0.0446793	7.55514	-3.7674	0.000353164	0.0217484	0.0242296
RPL18A	-0.0425707	6.41544	-3.76573	0.000355107	0.021801	0.0192223
AMPH	0.159243	6.74239	3.76187	0.000359645	0.0220121	0.00763381
SLC38A3	0.136133	6.99179	3.76091	0.000360786	0.0220146	0.00474386
ABCD4	0.190061	4.40494	3.75726	0.00036515	0.0222131	-0.00622615
SMIM14	0.167713	5.30958	3.75416	0.000368888	0.0223725	-0.0155161
TMSB4X	-0.0950588	6.60836	-3.75047	0.000373386	0.0225769	-0.0265727
TRNAU1AP	0.165792	2.60995	3.74619	0.000378667	0.0228272	-0.0393839
PDCD6IP	0.124929	7.08925	3.74152	0.000384519	0.0231104	-0.0533728
LRRC8B	0.178429	4.16464	3.74049	0.000385816	0.0231189	-0.0564436
IQCJ-SCHIP1	0.163587	3.52821	3.73897	0.000387749	0.0231654	-0.0610015
HSPD1	-0.0549331	9.05462	-3.73662	0.000390752	0.0232753	-0.0680362
GYG2P1	0.127004	2.02938	3.7275	0.000402602	0.0238426	-0.0952761
RGS9	0.147819	5.17152	3.72746	0.000402659	0.0238426	-0.0954046
RPL23AP18	-0.0566317	4.05418	-3.72568	0.000405003	0.0239107	-0.100696
ATP5G1P7	-0.0589994	2.02558	-3.72431	0.000406835	0.0239482	-0.104812
TNC	0.164444	5.35877	3.72092	0.000411366	0.0241439	-0.114907
ENSG00000260539	0.133731	8.58797	3.71882	0.0004142	0.0242206	-0.121167
CAMTA1	0.0779556	8.80017	3.71816	0.000415093	0.0242206	-0.123129
GABBR2	0.148225	7.66552	3.71427	0.000420402	0.0243662	-0.134713
STX3	0.0939935	9.66091	3.7141	0.000420641	0.0243662	-0.13523
NPM1P24	-0.0394771	4.89233	-3.71293	0.000422258	0.0243662	-0.138728
PRR15	0.103482	1.20582	3.71278	0.000422457	0.0243662	-0.139158
CFAP70	0.16419	4.54402	3.70961	0.000426857	0.0245106	-0.148599
FAU	-0.0426124	8.32016	-3.70921	0.000427411	0.0245106	-0.149781
RPL23AP57	-0.0550379	2.25804	-3.70531	0.000432898	0.0247543	-0.161405
AC009362.2	-0.0366055	5.44582	-3.70362	0.000435278	0.0248195	-0.166402
CCDC84	0.15953	3.29001	3.70207	0.000437498	0.0248752	-0.171037
ARFGEF1	0.0929421	7.77042	3.70082	0.000439282	0.0249059	-0.174745
ZDBF2	0.127889	5.57506	3.69954	0.000441117	0.0249393	-0.178543
PCP4	0.189302	4.71232	3.69759	0.000443924	0.0250273	-0.184322
CRMP1	-0.134313	7.19984	-3.68853	0.000457224	0.0257047	-0.211212
COA5	0.15006	4.44405	3.68618	0.000460738	0.0257803	-0.218186
PPM1H	0.174733	7.33743	3.68544	0.000461846	0.0257803	-0.220373
ABCA4	0.0681811	8.87944	3.68505	0.000462432	0.0257803	-0.221528
CTA-351J1.1	-0.0446899	2.93566	-3.68314	0.000465314	0.0258689	-0.227186
TMEM9	0.140967	6.38387	3.68038	0.000469513	0.02603	-0.235367
ESPN	0.103869	1.84204	3.67057	0.000484724	0.0267754	-0.264397
TPM1	0.111384	6.65814	3.66999	0.000485634	0.0267754	-0.266106
WDR41	0.158932	6.16347	3.66755	0.000489491	0.026914	-0.273307
NLK	0.0777007	7.93125	3.66588	0.000492157	0.026984	-0.27825
NFU1	0.114123	6.33516	3.66506	0.000493462	0.026984	-0.280662
RP11-572P18.1	-0.0361443	6.81512	-3.66361	0.000495786	0.0270372	-0.284938
KIF13B	0.172967	2.95981	3.6598	0.000501957	0.0272994	-0.296198
FRMD3	0.141772	1.81995	3.6578	0.000505222	0.027375	-0.302099
CCT7P1	-0.0843373	2.30426	-3.65685	0.000506771	0.027375	-0.304884
ENA-GFP	0.195407	6.56269	3.65644	0.00050745	0.027375	-0.306103
RPL14P1	-0.0461165	7.5362	-3.65509	0.000509669	0.0274208	-0.310074
MRPS18A	0.138039	3.57868	3.64986	0.000518373	0.0277683	-0.325483
USP32	0.129418	5.716	3.64955	0.000518905	0.0277683	-0.326415
ZNF280D	0.146548	6.16691	3.64796	0.000521578	0.027837	-0.331091
SEC61G	-0.0807813	7.38404	-3.64153	0.000532531	0.0283459	-0.349999
PAN3	0.118251	9.19304	3.63853	0.00053773	0.0285467	-0.358836
RPLP0	-0.0329773	9.98106	-3.63685	0.000540647	0.0286257	-0.363758
CTB-47B8.1	-0.0591802	3.5826	-3.63508	0.00054374	0.0287135	-0.368946
RP4-570O12.2	-0.0424688	1.81185	-3.63214	0.000548929	0.0289112	-0.377585
RPL37AP8	-0.0363009	3.50283	-3.63115	0.00055069	0.0289278	-0.380498
TMX1	-0.104242	8.61942	-3.62788	0.000556523	0.0290884	-0.39008
TMEM11	0.161668	4.05208	3.62781	0.000556653	0.0290884	-0.390292
BCL6	0.138447	2.68107	3.62358	0.000564294	0.0294109	-0.40269
RPS20P14	-0.0425629	4.59082	-3.62109	0.000568854	0.0295715	-0.410007
F2RL2	0.166182	2.23975	3.61831	0.000573959	0.0297596	-0.41813
RP11-8P13.1	-0.0512465	2.4639	-3.61745	0.000575553	0.0297652	-0.420652
NME1	-0.049162	9.32542	-3.61191	0.000585921	0.0302172	-0.436882
CCDC148	0.165365	3.21451	3.61117	0.000587313	0.0302172	-0.439039
GYG1	0.182699	3.85759	3.60615	0.000596864	0.0305362	-0.453701
AC006978.6	0.143193	2.93829	3.60566	0.000597818	0.0305362	-0.455152
RHOBTB1	0.121134	7.82145	3.60511	0.000598878	0.0305362	-0.456762
ST8SIA1	0.186092	4.3397	3.60472	0.000599617	0.0305362	-0.457884
C11orf98P1	-0.0888326	0.546778	-3.6006	0.000607611	0.0308648	-0.469919
KIF21A	0.0565037	9.54918	3.59854	0.000611654	0.0309915	-0.475944
RP11-346C16.4	-0.0522552	1.69694	-3.59704	0.000614607	0.0310625	-0.480321
AC096664.1	-0.0436693	4.07921	-3.59507	0.000618501	0.0311805	-0.486059
ASTN2	0.114879	1.67782	3.59366	0.00062131	0.0312435	-0.490177
ENSG00000107618	0.0744338	8.31624	3.59077	0.00062709	0.0314551	-0.49859
BMP7	0.170121	4.13645	3.58588	0.000636991	0.0318718	-0.51282
NPM1P50	-0.0455367	1.52714	-3.58387	0.000641108	0.0319979	-0.518672
RPS5P3	-0.06075	2.16699	-3.58173	0.000645513	0.0320911	-0.524891
DCP2	0.17044	6.08129	3.58141	0.000646183	0.0320911	-0.525833
BZW2	0.0802389	9.13021	3.57175	0.000666471	0.0330039	-0.553907
FAM192A	0.142581	5.28362	3.5711	0.000667862	0.0330039	-0.5558
EXOSC7	-0.155555	6.17279	-3.57032	0.000669529	0.0330048	-0.558063
TMEM254	0.164041	3.32643	3.56764	0.000675288	0.0332069	-0.565839
C16orf74	0.129313	2.47314	3.56645	0.00067786	0.0332517	-0.56929
AMPD3	0.13799	2.45073	3.56104	0.000689671	0.0337484	-0.584972
RP11-168A11.4	0.152885	4.49052	3.56025	0.00069141	0.0337509	-0.587257
THOC6	-0.134193	1.61946	-3.5535	0.000706461	0.0344017	-0.606802
CCT6P2	-0.0787256	4.65499	-3.55175	0.000710426	0.0344405	-0.611881
NSF	0.10771	8.36952	3.55162	0.000710699	0.0344405	-0.612231
DNAJC13	0.167809	4.22548	3.54916	0.000716313	0.0345733	-0.619371
HERC3	0.168	4.27026	3.5489	0.000716894	0.0345733	-0.620105
PPIAP31	-0.0569203	2.208	-3.54517	0.000725468	0.0349027	-0.630894
RNF150	0.161968	3.66533	3.54437	0.000727324	0.0349081	-0.633212
SLC13A2	0.110494	1.07967	3.54287	0.000730797	0.0349908	-0.637533
SNCB	0.111043	2.74441	3.54083	0.000735564	0.035135	-0.643432
ZBTB18	0.0969826	7.05521	3.53963	0.000738382	0.0351857	-0.646902
PSMC6	-0.116505	7.37737	-3.53856	0.000740899	0.0352218	-0.649989
TRPM6	0.172976	2.64484	3.53626	0.000746321	0.0353954	-0.656602
AC090602.2	-0.0481652	1.79875	-3.53407	0.000751538	0.0355586	-0.662921
SOX11	-0.12982	7.94059	-3.52941	0.00076275	0.0359916	-0.676352
RP11-490D19.8	0.0560094	2.46918	3.52878	0.000764287	0.0359916	-0.678177
RPL10AP6	-0.0517614	5.72885	-3.5266	0.000769601	0.0361568	-0.684461
PTPN3	0.122589	1.55239	3.52266	0.000779267	0.0365252	-0.695778
FABP12	0.151772	2.19854	3.51866	0.000789228	0.0368114	-0.707294
SLC1A2	0.100681	8.42841	3.51815	0.00079049	0.0368114	-0.708743
DTNA	0.154431	5.39945	3.51799	0.000790892	0.0368114	-0.709203
CDC42P6	0.125407	4.72604	3.51356	0.000802091	0.0371277	-0.72195
SIN3A	0.137032	6.62248	3.51304	0.000803399	0.0371277	-0.723427
RP5-916O11.1	-0.0482185	1.01341	-3.51287	0.000803826	0.0371277	-0.723909
RP11-556G22.2	0.124036	1.56463	3.51168	0.00080687	0.0371277	-0.727334
KCNIP4	0.153006	2.94108	3.51165	0.000806962	0.0371277	-0.727439
ENSG00000108272	0.140272	2.30018	3.51048	0.000809939	0.0371792	-0.730776
CIRH1A	-0.160687	3.77065	-3.50862	0.000814722	0.0372492	-0.736113
AC004453.8	-0.0383821	7.37354	-3.50844	0.000815188	0.0372492	-0.736631
CTD-2161E19.1	-0.0630327	3.37089	-3.50728	0.000818191	0.0373013	-0.739964
RP11-14D22.1	0.100662	1.51677	3.5053	0.000823343	0.0374509	-0.745653
RP11-570P14.1	-0.0930731	4.66013	-3.49992	0.00083746	0.0380067	-0.761058
PRUNE2	0.13932	1.96767	3.49524	0.000849944	0.0384859	-0.774465
EPAS1	0.146196	2.92277	3.49444	0.000852085	0.0384958	-0.776743
RP11-613G13.1	0.0897702	1.172	3.49354	0.000854523	0.038519	-0.779333
PRCD	0.123642	6.81328	3.48803	0.000869511	0.0391065	-0.795083
RPL5P3	-0.0438223	3.66173	-3.48532	0.000876981	0.039354	-0.802831
RP11-737O24.3	-0.100053	3.48928	-3.48385	0.000881059	0.0394486	-0.807033
EAPP	0.137157	6.13145	3.47812	0.000897104	0.0399951	-0.823376
CDS2	0.0866845	8.74006	3.47806	0.000897263	0.0399951	-0.823536
WWP1	0.167669	5.58358	3.47394	0.000908991	0.0404279	-0.835295
FAM138C	0.0868859	1.39713	3.47211	0.00091425	0.0405536	-0.840518
METTL9	0.11021	8.23171	3.47097	0.000917519	0.0405536	-0.843749
IQCG	0.156415	4.74938	3.47005	0.000920195	0.0405536	-0.846386
PYROXD1	0.14017	3.00939	3.46995	0.000920471	0.0405536	-0.846658
RAB3A	0.123316	4.41333	3.46901	0.000923195	0.0405536	-0.849333
EPB41L2	0.0560002	9.00417	3.46874	0.000923975	0.0405536	-0.850097
RP11-907D1.2	0.107081	1.0072	3.46	0.000949705	0.0414299	-0.874958
KCNK3	-0.151247	3.06935	-3.45991	0.000949981	0.0414299	-0.875221
LEMD1	0.153076	3.64431	3.45985	0.000950151	0.0414299	-0.875383
FANK1	0.137339	2.62664	3.45509	0.000964457	0.0419623	-0.888906
RIN2	0.161374	7.32483	3.45372	0.000968619	0.0420519	-0.892802
DDIT4L	0.128442	1.37821	3.45041	0.000978718	0.0423984	-0.902188
MYNN	0.136841	5.39634	3.44943	0.000981742	0.0424376	-0.904979
MCM4	0.145808	3.31938	3.44833	0.000985113	0.0424915	-0.90808
RD3	0.0538994	9.88216	3.44462	0.000996656	0.0428969	-0.918618
PSMD11	-0.0870386	8.76472	-3.44374	0.000999404	0.0429229	-0.921108
RP4-717I23.3	0.167405	4.8364	3.43475	0.00102793	0.0440535	-0.946562
RP11-229M1.2	-0.0461096	0.908149	-3.43252	0.00103511	0.0442664	-0.952856
SLC29A4	0.0674485	8.94651	3.43097	0.00104012	0.044386	-0.957226
RAB41	0.141016	2.02495	3.42917	0.00104601	0.0445421	-0.962325
SOX4	-0.103643	9.69402	-3.42846	0.00104833	0.0445464	-0.964335
KCTD7	0.166276	3.28453	3.42693	0.00105335	0.0446649	-0.968654
TTLL3	0.105899	1.77675	3.42546	0.00105821	0.0447061	-0.972808
RPL10AP2	-0.0614296	3.47525	-3.42528	0.00105879	0.0447061	-0.97331
RPL10A	-0.0520155	7.49504	-3.42358	0.00106442	0.0447659	-0.9781
IDE	0.177054	5.17898	3.42309	0.00106605	0.0447659	-0.979486
GUCD1	0.187367	4.3082	3.42283	0.00106692	0.0447659	-0.980222
RP11-175B9.3	-0.0337654	3.41538	-3.42165	0.00107085	0.0448369	-0.983547
RP11-379K17.4	0.138039	2.81886	3.41915	0.00107924	0.045043	-0.990601
NCL	-0.0542435	9.15415	-3.41884	0.00108029	0.045043	-0.991481
UNC13B	0.156133	4.95964	3.41817	0.00108253	0.045043	-0.993349
RPL4P3	-0.0487908	1.62123	-3.41484	0.00109385	0.0454198	-1.00275
ZCCHC7	0.0968298	6.85312	3.41073	0.00110795	0.0458291	-1.01432
RP4-778K6.1	-0.0389194	3.8951	-3.41063	0.00110829	0.0458291	-1.0146
ANKRD28	0.121375	6.85851	3.40827	0.00111644	0.0460709	-1.02122
YPEL3	0.131709	2.88546	3.40398	0.00113144	0.0465536	-1.03328
RP1-278E11.3	-0.0310408	7.71046	-3.4036	0.00113279	0.0465536	-1.03436
ACTBP8	-0.0451418	1.57458	-3.40265	0.00113616	0.0465964	-1.03704
MEAF6	-0.119459	6.95975	-3.40149	0.00114027	0.0466693	-1.0403
TUBG1P	0.065842	1.16102	3.39559	0.00116137	0.0474359	-1.05686
RP11-646I6.5	-0.0612207	0.302742	-3.3946	0.00116492	0.0474842	-1.05962
EEF1A1P6	-0.0319845	7.11522	-3.39238	0.00117301	0.0477167	-1.06587
C10orf10	0.117073	7.60454	3.39087	0.00117852	0.0478437	-1.07011
NPM1P37	-0.0407294	2.45131	-3.38838	0.00118765	0.0481167	-1.07707
UCHL3	-0.126403	3.58984	-3.38623	0.00119561	0.0483414	-1.08311
NEDD4L	0.0585231	9.36381	3.38154	0.00121309	0.0489492	-1.09621
RPS29	-0.0313584	8.48442	-3.37883	0.00122332	0.0492628	-1.10379
RPL3P2	-0.0331257	7.88419	-3.37685	0.00123088	0.0494675	-1.10935
HNRNPA1P10	-0.065412	3.84634	-3.3756	0.00123562	0.0494709	-1.11282
GPATCH2	0.178187	5.91839	3.37553	0.00123591	0.0494709	-1.11303
FAM96B	-0.10335	6.6406	-3.37463	0.00123934	0.0495094	-1.11554
TMX4	0.0912311	8.44569	3.37358	0.00124337	0.0495715	-1.11847
EEF1A1P14	-0.0438566	2.61414	-3.37079	0.00125417	0.0499023	-1.12627

## Sheet: Table S5
Supplementary Table 5. Putative cone cell surface markers (related to Figure 5)
Putative early cone cell surface molecules				Putative late cone cell surface molecules
Name	Gene name	CD marker name		Name	Gene name	CD marker name
ATP-binding cassette sub-family G member 4	ABCG4			1-phosphatidylinositol 4,5-bisphosphate phosphodiesterase eta-2	PLCH2
Acid-sensing ion channel 1	ASIC1			ATP-binding cassette sub-family G member 4	ABCG4
Adenylate cyclase type 1	ADCY1			Acid-sensing ion channel 1	ASIC1
Adenylate cyclase type 5	ADCY5			Adenylate cyclase type 1	ADCY1
Anoctamin-2	ANO2			Adenylate cyclase type 9	ADCY9
B-lymphocyte antigen CD19	CD19	CD19		Anion exchange protein 2	SLC4A2
Beta-secretase 1	BACE1			Anoctamin-2	ANO2
Calsyntenin-1	CLSTN1			B-lymphocyte antigen CD19	CD19
Contactin-associated protein-like 5	CNTNAP5			Beta-secretase 1	BACE1
Delta-sarcoglycan	SGCD			CD302 antigen	CD302	CD302
Dipeptidyl peptidase 4	DPP4	CD26		Calsyntenin-1	CLSTN1
Dopamine beta-hydroxylase	DBH			Cation channel sperm-associated protein 2	CATSPER2
Embigin	EMB			Choline transporter-like protein 1	SLC44A1	CD92
Excitatory amino acid transporter 2	SLC1A2			Contactin-1	CNTN1
Excitatory amino acid transporter 5	SLC1A7			Contactin-associated protein-like 2	CNTNAP2
Extended synaptotagmin-3	ESYT3			Contactin-associated protein-like 5	CNTNAP5
Gamma-aminobutyric acid receptor subunit rho-2	GABRR2			Delta-sarcoglycan	SGCD
Gap junction delta-2 protein	GJD2			Delta-type opioid receptor	OPRD1
Glutamate receptor ionotropic, kainate 4	GRIK4			Dipeptidyl peptidase 4	DPP4	CD26
Glycerophosphodiester phosphodiesterase domain-containing protein 5	GDPD5			Ectonucleoside triphosphate diphosphohydrolase 8	ENTPD8
Glypican-5	GPC5			Embigin	EMB
Immunoglobulin superfamily member 1	IGSF1			Ephrin type-A receptor 10	EPHA10
Immunoglobulin superfamily member 21	IGSF21			Equilibrative nucleoside transporter 4	SLC29A4
Integrin alpha-4	ITGA4	CD49d		Erythroid membrane-associated protein	ERMAP
Junctional adhesion molecule B	JAM2	CD322		Excitatory amino acid transporter 2	SLC1A2
Junctophilin-3	JPH3			Excitatory amino acid transporter 5	SLC1A7
Kremen protein 2	KREMEN2			Fibronectin type-III domain-containing transmembrane protein C1orf233	FNDC10
Leucine-rich repeat and fibronectin type-III domain-containing protein 2	LRFN2			Frizzled-4	FZD4	CD344
Leucine-rich repeat and fibronectin type-III domain-containing protein 3	LRFN3			Gamma-aminobutyric acid receptor subunit gamma-2	GABRG2
Leucine-rich repeat, immunoglobulin-like domain and transmembrane domain-containing protein 2	LRIT2			Gap junction delta-2 protein	GJD2
Leucine-rich repeat, immunoglobulin-like domain and transmembrane domain-containing protein 3	LRIT3			Glutamate receptor ionotropic, kainate 4	GRIK4
Long-wave-sensitive opsin 1	OPN1LW			Glycerophosphodiester phosphodiesterase domain-containing protein 5	GDPD5
Membrane transport protein XK	XK			Glypican-5	GPC5
Membrane-spanning 4-domains subfamily A member 6A	MS4A6A	CD20L3		H(+)/Cl(-) exchange transporter 3	CLCN3
Mesothelin	MSLN			H(+)/Cl(-) exchange transporter 4	CLCN4
Metabotropic glutamate receptor 6	GRM6			Immunoglobulin superfamily DCC subclass member 3	IGDCC3
Metal transporter CNNM4	CNNM4			Immunoglobulin superfamily DCC subclass member 4	IGDCC4
Monocarboxylate transporter 7	SLC16A6			Immunoglobulin superfamily member 21	IGSF21
Monocyte to macrophage differentiation factor 2	MMD2			Integral membrane protein 2C	ITM2C
Multiple epidermal growth factor-like domains protein 9	MEGF9			Integral membrane protein GPR155	GPR155
Muscarinic acetylcholine receptor M4	CHRM4			Integrin alpha-4	ITGA4	CD49d
NIPA-like protein 2	NIPAL2			Interleukin-13 receptor subunit alpha-1	IL13RA1	CD213a1
Netrin-G2	NTNG2			Junctional adhesion molecule B	JAM2	CD322
Neurotrimin	NTM			Junctophilin-3	JPH3
Olfactory receptor 11H4	OR11H4			Kremen protein 2	KREMEN2
Olfactory receptor 1N2	OR1N2			Leishmanolysin-like peptidase	LMLN
Olfactory receptor 8A1	OR8A1			Leucine-rich repeat and fibronectin type-III domain-containing protein 2	LRFN2
Palmitoyltransferase ZDHHC2	ZDHHC2			Leucine-rich repeat and immunoglobulin-like domain-containing nogo receptor-interacting protein 3	LINGO3
Plexin domain-containing protein 1	PLXDC1			Leucine-rich repeat, immunoglobulin-like domain and transmembrane domain-containing protein 1	LRIT1
Potassium channel subfamily T member 2	KCNT2			Leucine-rich repeat, immunoglobulin-like domain and transmembrane domain-containing protein 3	LRIT3
Potassium voltage-gated channel subfamily B member 1	KCNB1			Leucine-rich repeat-containing protein 8B	LRRC8B
Potassium voltage-gated channel subfamily B member 2	KCNB2			Lipoma HMGIC fusion partner-like 3 protein	LHFPL3
Potassium voltage-gated channel subfamily C member 4	KCNC4			Lipoma HMGIC fusion partner-like 4 protein	LHFPL4
Potassium voltage-gated channel subfamily F member 1	KCNF1			Long-wave-sensitive opsin 1	OPN1LW
Potassium voltage-gated channel subfamily G member 2	KCNG2			Matrix metalloproteinase-15	MMP15
Potassium voltage-gated channel subfamily H member 6	KCNH6			Medium-wave-sensitive opsin 1	OPN1MW
Potassium voltage-gated channel subfamily V member 2	KCNV2			Membrane transport protein XK	XK
Potassium/sodium hyperpolarization-activated cyclic nucleotide-gated channel 1	HCN1			Mesothelin	MSLN
Probable G-protein coupled receptor 62	GPR62			Metabotropic glutamate receptor 6	GRM6
Probable phospholipid-transporting ATPase IA	ATP8A1			Metal transporter CNNM4	CNNM4
Probable phospholipid-transporting ATPase IB	ATP8A2			Mitochondrial Rho GTPase 2	RHOT2
Probable phospholipid-transporting ATPase IH	ATP11A			Monocarboxylate transporter 7	SLC16A6
Progressive ankylosis protein homolog	ANKH			Monocyte to macrophage differentiation factor 2	MMD2
Prominin-1	PROM1	CD133		Multidrug resistance-associated protein 5	ABCC5
Protein FAM57B	FAM57B			Multiple epidermal growth factor-like domains protein 9	MEGF9
Protein jagged-2	JAG2			Muscarinic acetylcholine receptor M4	CHRM4
Protocadherin alpha-13	PCDHA13			NIPA-like protein 2	NIPAL2
Protocadherin alpha-C2	PCDHAC2			NIPA-like protein 3	NIPAL3
Rhomboid-related protein 1	RHBDL1			Natural cytotoxicity triggering receptor 3 ligand 1	NCR3LG1
SLIT and NTRK-like protein 6	SLITRK6			Netrin-G2	NTNG2
Seizure protein 6 homolog	SEZ6			Neurensin-2	NRSN2
Semaphorin-6D	SEMA6D			Neuronal acetylcholine receptor subunit alpha-3	CHRNA3
Short transient receptor potential channel 7	TRPC7			Neuronal acetylcholine receptor subunit beta-2	CHRNB2
Signal-regulatory protein beta-1	SIRPB1	CD172b		Neuronal acetylcholine receptor subunit beta-4	CHRNB4
Sodium channel subunit beta-1	SCN1B			Neutral amino acid transporter A	SLC1A4
Sodium channel subunit beta-3	SCN3B			Palmitoyltransferase ZDHHC2	ZDHHC2
Sodium- and chloride-dependent taurine transporter	SLC6A6			Peripherin-2	PRPH2
Sodium-coupled neutral amino acid transporter 5	SLC38A5			Phosphatidylinositol N-acetylglucosaminyltransferase subunit Q	PIGQ
Sodium/potassium/calcium exchanger 2	SLC24A2			Podocalyxin	PODXL
Sodium/potassium/calcium exchanger 4	SLC24A4			Potassium channel subfamily K member 15	KCNK15
Solute carrier family 12 member 5	SLC12A5			Potassium channel subfamily T member 2	KCNT2
Solute carrier family 2, facilitated glucose transporter member 11	SLC2A11			Potassium voltage-gated channel subfamily B member 1	KCNB1
Solute carrier family 2, facilitated glucose transporter member 9	SLC2A9			Potassium voltage-gated channel subfamily B member 2	KCNB2
Solute carrier family 23 member 2	SLC23A2			Potassium voltage-gated channel subfamily C member 4	KCNC4
Solute carrier family 26 member 10	SLC26A10			Potassium voltage-gated channel subfamily F member 1	KCNF1
Solute carrier family 40 member 1	SLC40A1			Potassium voltage-gated channel subfamily G member 2	KCNG2
Somatostatin receptor type 5	SSTR5			Potassium voltage-gated channel subfamily H member 6	KCNH6
Synapse differentiation-inducing gene protein 1	SYNDIG1			Potassium voltage-gated channel subfamily S member 2	KCNS2
Synaptic vesicle 2-related protein	SVOP			Potassium/sodium hyperpolarization-activated cyclic nucleotide-gated channel 1	HCN1
Synaptic vesicle glycoprotein 2B	SV2B			Probable G-protein coupled receptor 27	GPR27
Synaptophysin	SYP			Probable cation-transporting ATPase 13A2	ATP13A2
Syntaxin-3	STX3			Probable phospholipid-transporting ATPase IA	ATP8A1
Tetraspanin-18	TSPAN18			Probable phospholipid-transporting ATPase IB	ATP8A2
Tetraspanin-9	TSPAN9			Probable phospholipid-transporting ATPase IH	ATP11A
Transient receptor potential cation channel subfamily V member 2	TRPV2			Probable phospholipid-transporting ATPase IIA	ATP9A
Transmembrane protein 132C	TMEM132C			Progestin and adipoQ receptor family member 9	PAQR9
Trimeric intracellular cation channel type A	TMEM38A			Progressive ankylosis protein homolog	ANKH
Vesicular glutamate transporter 1	SLC17A7			Prominin-1	PROM1	CD133
Zinc transporter ZIP5	SLC39A5			Protein ELFN1	ELFN1
				Protein FAM57B	FAM57B
				Protein jagged-2	JAG2
				Protocadherin alpha-13	PCDHA13
				Protocadherin alpha-C1	PCDHAC1
				Protocadherin alpha-C2	PCDHAC2
				Proton-coupled folate transporter	SLC46A1
				Putative tetraspanin-19	TSPAN19
				RELT-like protein 2	RELL2
				Receptor-type tyrosine-protein phosphatase N2	PTPRN2
				Receptor-type tyrosine-protein phosphatase-like N	PTPRN
				Reticulon-4 receptor-like 1	RTN4RL1
				Retinal guanylyl cyclase 1	GUCY2D
				Rhomboid-related protein 1	RHBDL1
				Roundabout homolog 2	ROBO2
				SLIT and NTRK-like protein 6	SLITRK6
				Scavenger receptor cysteine-rich type 1 protein M130	CD163	CD163
				Secretin receptor	SCTR
				Secretory carrier-associated membrane protein 5	SCAMP5
				Seizure protein 6 homolog	SEZ6
				Semaphorin-4B	SEMA4B
				Semaphorin-6D	SEMA6D
				Sialin	SLC17A5
				Sodium channel subunit beta-3	SCN3B
				Sodium- and chloride-dependent taurine transporter	SLC6A6
				Sodium-coupled neutral amino acid transporter 3	SLC38A3
				Sodium-coupled neutral amino acid transporter 5	SLC38A5
				Sodium/calcium exchanger 1	SLC8A1
				Sodium/potassium-transporting ATPase subunit alpha-3	ATP1A3
				Sodium/potassium/calcium exchanger 2	SLC24A2
				Sodium/potassium/calcium exchanger 4	SLC24A4
				Solute carrier family 12 member 5	SLC12A5
				Solute carrier family 12 member 6	SLC12A6
				Solute carrier family 13 member 2	SLC13A2
				Solute carrier family 2, facilitated glucose transporter member 11	SLC2A11
				Solute carrier family 23 member 2	SLC23A2
				Solute carrier family 26 member 10	SLC26A10
				Solute carrier family 40 member 1	SLC40A1
				Solute carrier family 46 member 3	SLC46A3
				Solute carrier organic anion transporter family member 4A1	SLCO4A1
				Somatostatin receptor type 5	SSTR5
				Sterol regulatory element-binding protein cleavage-activating protein	SCAP
				Sushi domain-containing protein 2	SUSD2
				Synapse differentiation-inducing gene protein 1	SYNDIG1
				Synaptic vesicle 2-related protein	SVOP
				Synaptic vesicle glycoprotein 2B	SV2B
				Synaptogyrin-1	SYNGR1
				Synaptophysin	SYP
				Synaptotagmin-14	SYT14
				Synaptotagmin-4	SYT4
				Syndecan-2	SDC2	CD362
				Syntaxin-3	STX3
				Tetraspanin-13	TSPAN13
				Tetraspanin-33	TSPAN33
				Tetraspanin-7	TSPAN7	CD231
				Tetraspanin-9	TSPAN9
				Thrombopoietin receptor	MPL	CD110
				Transient receptor potential cation channel subfamily V member 2	TRPV2
				Transmembrane protein 127	TMEM127
				Transmembrane protein 132C	TMEM132C
				Transmembrane protein 151A	TMEM151A
				Transmembrane protein 151B	TMEM151B
				Transmembrane protein 164	TMEM164
				Transmembrane protein 175	TMEM175
				Transmembrane protein 8A	TMEM8A
				Trimeric intracellular cation channel type A	TMEM38A
				Tyrosine-protein phosphatase non-receptor type substrate 1	SIRPA	CD172a
				UNC93-like protein MFSD11	MFSD11
				Vesicular glutamate transporter 1	SLC17A7
				Voltage-dependent calcium channel gamma-4 subunit	CACNG4
				XK-related protein 4	XKR4
				Zinc transporter ZIP5	SLC39A5
